# Supplementary material for: 3-{3,5-Bis[(2-but­oxy­eth­oxy)carbon­yl]-2,6-dimethyl-1,4-dihydro­pyridin-4-yl}-1-[(3,4,5-trimeth­oxy­benzo­yl)meth­yl]pyridinium bromide
Source: Acta Crystallogr Sect E Struct Rep Online. 2012 Dec 8;69(Pt 1):o58–9. doi: 10.1107/S1600536812049896 (PMC3588226; doi:10.1107/S1600536812049896)
Supplement: Supplementary file 1 [file e-69-00o58-sup1.cif]

##############################################################################
#                                                                            #
# This CIF contains the data in a paper accepted for publication in          #
# Acta Crystallographica Section E. It conforms to the requirements of       #
# Notes for Authors for Acta Crystallographica Section E, and has been       #
# peer reviewed under the auspices of the IUCr Commission on Journals.       #
#                                                                            #
# Full details of the Crystallographic Information File format               #
# are given in the paper "The Crystallographic Information File (CIF):       #
# a New Standard Archive File for Crystallography" by S. R. Hall, F. H.      #
# Allen and I. D. Brown [Acta Cryst. (1991), A47, 655-685].                  #
#                                                                            #
# The current version of the core CIF dictionary is obtainable from          #
# ftp://ftp.iucr.org/pub/cif_core.dic.                                       #
#                                                                            #
# Software is freely available for graphical display of the structure(s)     #
# in this CIF. For information consult the CIF software page                 #
# http://www.iucr.org/resources/cif/software.                                #
#                                                                            #
# This file may be used for bona fide research purposes within the           #
# scientific community so long as proper attribution is given to the journal # 
# article from which it was obtained.                                        #
#                                                                            #
##############################################################################
data_I
_audit_creation_method     SHELXL-97
_chemical_name_systematic
;
3-{3,5-Bis[(2-butoxyethoxy)carbonyl]-2,6-dimethyl-1,4-dihydropyridin-4-yl}-
1-[(3,4,5-trimethoxybenzoyl)methyl]pyridinium bromide
;
_chemical_name_common     ?
_chemical_formula_moiety     'C37 H51 N2 O10 +, Br -'
_chemical_formula_sum     'C37 H51 Br N2 O10'
_chemical_formula_iupac     'C37 H51 N2 O10 +, Br -'
_chemical_formula_weight     763.71
_chemical_melting_point     ?
_symmetry_cell_setting     triclinic
_symmetry_space_group_name_H-M     'P -1'
_symmetry_space_group_name_Hall     '-P 1'
loop_
    _symmetry_equiv_pos_as_xyz
    'x, y, z'
    '-x, -y, -z'
_cell_length_a     8.9501(2)
_cell_length_b     12.4741(3)
_cell_length_c     17.6994(5)
_cell_angle_alpha     93.0570(10)
_cell_angle_beta     91.6580(10)
_cell_angle_gamma     108.0240(10)
_cell_volume     1874.25(8)
_cell_formula_units_Z     2
_cell_measurement_reflns_used     20441
_cell_measurement_theta_min     0.998
_cell_measurement_theta_max     27.878
_cell_measurement_temperature     190(2)
_exptl_crystal_description     block
_exptl_crystal_colour     colourless
_exptl_crystal_size_max     0.32
_exptl_crystal_size_mid     0.18
_exptl_crystal_size_min     0.16
_exptl_crystal_density_diffrn     1.353
_exptl_crystal_density_meas     ?
_exptl_crystal_density_method     'not measured'
_exptl_crystal_F_000     804
_exptl_absorpt_coefficient_mu     1.155
_exptl_absorpt_correction_type     none
_exptl_absorpt_process_details     ?
_exptl_absorpt_correction_T_min     ?
_exptl_absorpt_correction_T_max     ?
_exptl_special_details     ?
_diffrn_ambient_temperature     190(2)
_diffrn_radiation_type     MoK\a
_diffrn_radiation_wavelength     0.71073
_diffrn_radiation_source     'fine-focus sealed tube'
_diffrn_radiation_monochromator     graphite
_diffrn_measurement_device_type     'Nonius KappaCCD'
_diffrn_measurement_method     'CCD'
_diffrn_detector_area_resol_mean     ?
_diffrn_reflns_number     13618
_diffrn_reflns_av_R_equivalents     0.0346
_diffrn_reflns_av_sigmaI/netI     0.0686
_diffrn_reflns_theta_min     2.13
_diffrn_reflns_theta_max     27.84
_diffrn_reflns_theta_full     27.84
_diffrn_measured_fraction_theta_max     0.990
_diffrn_measured_fraction_theta_full     0.990
_diffrn_reflns_limit_h_min     -11
_diffrn_reflns_limit_h_max     11
_diffrn_reflns_limit_k_min     -16
_diffrn_reflns_limit_k_max     16
_diffrn_reflns_limit_l_min     -23
_diffrn_reflns_limit_l_max     23
_diffrn_standards_number     ?
_diffrn_standards_interval_count     ?
_diffrn_standards_interval_time     ?
_diffrn_standards_decay_%     ?
_refine_special_details
;
Refinement of <i>F</i>^2^ against ALL reflections. The weighted <i>R</i>-factor
<i>wR</i> and goodness of fit <i>S</i> are based on <i>F</i>^2^, conventional
<i>R</i>-factors <i>R</i> are based on <i>F</i>, with <i>F</i> set to zero for
negative <i>F</i>^2^. The threshold expression of <i>F</i>^2^ >
\s(<i>F</i>^2^) is used only for calculating <i>R</i>-factors(gt) <i>etc</i>.
and is not relevant to the choice of reflections for refinement.
<i>R</i>-factors based on <i>F</i>^2^ are statistically about twice as large
as those based on <i>F</i>, and <i>R</i>- factors based on ALL data will be
even larger.
;
_reflns_number_total     8822
_reflns_number_gt     6509
_reflns_threshold_expression     I>2sigma(I)
_refine_ls_structure_factor_coef     Fsqd
_refine_ls_matrix_type     full
_refine_ls_R_factor_all     0.0855
_refine_ls_R_factor_gt     0.0556
_refine_ls_wR_factor_gt     0.1138
_refine_ls_wR_factor_ref     0.1270
_refine_ls_goodness_of_fit_ref     1.031
_refine_ls_restrained_S_all     1.032
_refine_ls_number_reflns     8822
_refine_ls_number_parameters     469
_refine_ls_number_restraints     4
_refine_ls_hydrogen_treatment     constr
_refine_ls_weighting_scheme     calc
_refine_ls_weighting_details
         'calc w=1/[\s^2^(Fo^2^)+(0.0400P)^2^+2.0000P] where P=(Fo^2^+2Fc^2^)/3'
_atom_sites_solution_hydrogens     geom
_atom_sites_solution_primary     direct
_atom_sites_solution_secondary     difmap
_refine_ls_shift/su_max     0.001
_refine_ls_shift/su_mean     0.000
_refine_diff_density_max     1.146
_refine_diff_density_min     -0.408
_refine_ls_extinction_method     none
_refine_ls_extinction_coef     ?
loop_
    _atom_type_symbol
    _atom_type_description
    _atom_type_scat_dispersion_real
    _atom_type_scat_dispersion_imag
    _atom_type_scat_source
    'C' 'C' 0.0033 0.0016
                         'International Tables Vol C Tables 4.2.6.8 and 6.1.1.4'
    'H' 'H' 0.0000 0.0000
                         'International Tables Vol C Tables 4.2.6.8 and 6.1.1.4'
    'N' 'N' 0.0061 0.0033
                         'International Tables Vol C Tables 4.2.6.8 and 6.1.1.4'
    'O' 'O' 0.0106 0.0060
                         'International Tables Vol C Tables 4.2.6.8 and 6.1.1.4'
    'Br' 'Br' -0.2901 2.4595
                         'International Tables Vol C Tables 4.2.6.8 and 6.1.1.4'
_computing_data_collection     'COLLECT (Hooft, 1998)'
_computing_cell_refinement     'SCALEPACK (Otwinowski & Minor, 1997)'
_computing_data_reduction     'DENZO and SCALEPACK (Otwinowski & Minor, 1997)'
_computing_structure_solution     'SHELXS97 (Sheldrick, 2008)'
_computing_structure_refinement     'SHELXL97 (Sheldrick, 2008)'
_computing_molecular_graphics     'ORTEP-3 (Farrugia, 2012)'
_computing_publication_material     'SHELXL97 (Sheldrick, 2008)'
loop_
    _atom_site_type_symbol
    _atom_site_label
    _atom_site_fract_x
    _atom_site_fract_y
    _atom_site_fract_z
    _atom_site_U_iso_or_equiv
    _atom_site_adp_type
    _atom_site_calc_flag
    _atom_site_refinement_flags
    _atom_site_occupancy
    _atom_site_symmetry_multiplicity
    _atom_site_disorder_assembly
    _atom_site_disorder_group
    Br Br1 0.37986(4) 0.16649(2) 0.524390(18) 0.03630(11) Uani d . 1 1 . .
    O O5 -0.0812(2) 0.54844(16) 0.61743(11) 0.0294(4) Uani d . 1 1 . .
    O O6 -0.1497(2) 0.35179(17) 0.69842(12) 0.0354(5) Uani d . 1 1 . .
    N N2 0.2738(3) 0.43048(18) 0.64368(12) 0.0233(5) Uani d . 1 1 . .
    O O8 0.2588(3) 0.03534(18) 0.93630(12) 0.0410(5) Uani d . 1 1 . .
    O O4 -0.1071(2) 0.62698(18) 0.50837(12) 0.0377(5) Uani d . 1 1 . .
    O O10 -0.0811(3) -0.10148(19) 0.72532(13) 0.0512(6) Uani d . 1 1 . .
    O O2 0.2910(3) 0.71278(18) 0.81572(11) 0.0362(5) Uani d . 1 1 A .
    N N1 0.2834(3) 0.90617(19) 0.59677(14) 0.0310(5) Uani d . 1 1 . .
    H H1 0.3253 0.9628 0.5704 0.037 Uiso calc R 1 1 . .
    O O9 0.0265(3) -0.12535(18) 0.86279(13) 0.0474(6) Uani d . 1 1 . .
    O O1 0.4524(3) 0.8906(2) 0.82333(13) 0.0491(6) Uani d . 1 1 . .
    C C32 -0.0378(3) 0.6335(2) 0.56916(15) 0.0264(6) Uani d . 1 1 . .
    O O7 0.4044(3) 0.3582(2) 0.75908(14) 0.0528(7) Uani d . 1 1 . .
    C C10 0.4047(3) 0.6509(2) 0.61258(15) 0.0263(6) Uani d . 1 1 . .
    H H10 0.4495 0.7258 0.6015 0.032 Uiso calc R 1 1 . .
    C C13 0.2062(3) 0.5076(2) 0.66831(15) 0.0243(6) Uani d . 1 1 . .
    H H13 0.1170 0.4854 0.6965 0.029 Uiso calc R 1 1 . .
    C C4 0.1812(3) 0.7049(2) 0.67322(15) 0.0243(6) Uani d . 1 1 . .
    H H4 0.1025 0.6725 0.7099 0.029 Uiso calc R 1 1 . .
    C C5 0.0976(3) 0.7251(2) 0.60136(15) 0.0248(6) Uani d . 1 1 . .
    C C14 0.2046(3) 0.3118(2) 0.66100(16) 0.0264(6) Uani d . 1 1 . .
    H H14A 0.2135 0.2628 0.6181 0.032 Uiso calc R 1 1 . .
    H H14B 0.0939 0.2967 0.6701 0.032 Uiso calc R 1 1 . .
    C C6 0.1559(3) 0.8212(2) 0.56498(16) 0.0279(6) Uani d . 1 1 . .
    C C16 0.2225(3) 0.1752(2) 0.76203(16) 0.0285(6) Uani d . 1 1 . .
    C C12 0.4066(3) 0.4596(2) 0.60494(15) 0.0261(6) Uani d . 1 1 . .
    H H12 0.4516 0.4050 0.5887 0.031 Uiso calc R 1 1 . .
    C C11 0.4746(3) 0.5706(2) 0.58965(16) 0.0277(6) Uani d . 1 1 . .
    H H11 0.5674 0.5918 0.5640 0.033 Uiso calc R 1 1 . .
    C C15 0.2887(3) 0.2872(2) 0.73052(17) 0.0309(6) Uani d . 1 1 . .
    C C9 0.2681(3) 0.6197(2) 0.65203(14) 0.0229(5) Uani d . 1 1 . .
    C C33 -0.1872(3) 0.4421(2) 0.58642(17) 0.0312(6) Uani d . 1 1 . .
    H H33A -0.1295 0.4009 0.5576 0.037 Uiso calc R 1 1 . .
    H H33B -0.2663 0.4550 0.5527 0.037 Uiso calc R 1 1 . .
    C C2 0.3479(3) 0.9060(2) 0.66820(16) 0.0283(6) Uani d . 1 1 . .
    C C21 0.1014(3) 0.0893(2) 0.72309(17) 0.0304(6) Uani d . 1 1 . .
    H H21 0.0643 0.0996 0.6753 0.036 Uiso calc R 1 1 . .
    O O3 0.3297(3) 0.5876(3) 0.98920(14) 0.0642(8) Uani d D 1 1 . .
    C C17 0.2812(3) 0.1598(2) 0.83288(17) 0.0310(6) Uani d . 1 1 . .
    H H17 0.3636 0.2168 0.8576 0.037 Uiso calc R 1 1 . .
    C C34 -0.2639(3) 0.3750(3) 0.64977(18) 0.0346(7) Uani d . 1 1 . .
    H H34A -0.3208 0.4167 0.6785 0.041 Uiso calc R 1 1 . .
    H H34B -0.3389 0.3045 0.6294 0.041 Uiso calc R 1 1 . .
    C C7 0.0949(4) 0.8480(3) 0.49096(17) 0.0372(7) Uani d . 1 1 . .
    H H7A 0.1144 0.7999 0.4509 0.056 Uiso calc R 1 1 . .
    H H7B 0.1474 0.9255 0.4818 0.056 Uiso calc R 1 1 . .
    H H7C -0.0162 0.8359 0.4928 0.056 Uiso calc R 1 1 . .
    C C19 0.0922(4) -0.0265(2) 0.82862(17) 0.0358(7) Uani d . 1 1 . .
    C C25 0.3563(4) 0.8138(3) 0.78638(17) 0.0326(6) Uani d . 1 1 . .
    C C20 0.0376(4) -0.0115(2) 0.75696(17) 0.0352(7) Uani d . 1 1 . .
    C C3 0.2964(3) 0.8140(2) 0.70859(15) 0.0269(6) Uani d . 1 1 . .
    C C8 0.4740(4) 1.0140(2) 0.69322(19) 0.0386(7) Uani d . 1 1 . .
    H H8A 0.4357 1.0542 0.7319 0.058 Uiso calc R 1 1 . .
    H H8B 0.5024 1.0598 0.6508 0.058 Uiso calc R 1 1 . .
    H H8C 0.5647 0.9972 0.7129 0.058 Uiso calc R 1 1 . .
    C C26 0.3417(4) 0.7075(3) 0.89303(17) 0.0438(8) Uani d . 1 1 . .
    H H26A 0.3135 0.7627 0.9255 0.053 Uiso calc R 1 1 A .
    H H26B 0.4550 0.7240 0.8971 0.053 Uiso calc R 1 1 . .
    C C18 0.2157(4) 0.0586(3) 0.86639(16) 0.0323(6) Uani d . 1 1 . .
    C C24 -0.1484(4) -0.0902(3) 0.65342(19) 0.0461(8) Uani d . 1 1 . .
    H H24A -0.1965 -0.0314 0.6577 0.069 Uiso calc R 1 1 . .
    H H24B -0.2264 -0.1602 0.6366 0.069 Uiso calc R 1 1 . .
    H H24C -0.0675 -0.0715 0.6174 0.069 Uiso calc R 1 1 . .
    C C36 -0.1104(4) 0.2827(3) 0.81904(19) 0.0467(9) Uani d . 1 1 . .
    H H36A -0.0652 0.3591 0.8414 0.056 Uiso calc R 1 1 . .
    H H36B -0.0256 0.2582 0.7991 0.056 Uiso calc R 1 1 . .
    C C22 0.3969(4) 0.1114(3) 0.9727(2) 0.0550(10) Uani d . 1 1 . .
    H H22A 0.4852 0.1150 0.9423 0.083 Uiso calc R 1 1 . .
    H H22B 0.4143 0.0857 1.0213 0.083 Uiso calc R 1 1 . .
    H H22C 0.3849 0.1852 0.9791 0.083 Uiso calc R 1 1 . .
    C C23 -0.1099(5) -0.1226(3) 0.9026(2) 0.0635(12) Uani d . 1 1 . .
    H H23A -0.1531 -0.1927 0.9258 0.095 Uiso calc R 1 1 . .
    H H23B -0.1872 -0.1118 0.8676 0.095 Uiso calc R 1 1 . .
    H H23C -0.0808 -0.0615 0.9409 0.095 Uiso calc R 1 1 . .
    C C35 -0.2229(4) 0.2823(3) 0.7565(2) 0.0519(9) Uani d . 1 1 . .
    H H32A -0.2704 0.2055 0.7352 0.062 Uiso calc R 1 1 . .
    H H32B -0.3060 0.3089 0.7763 0.062 Uiso calc R 1 1 . .
    C C27 0.2631(5) 0.5922(3) 0.9163(2) 0.0582(10) Uani d . 1 1 A .
    H H27A 0.1505 0.5784 0.9182 0.070 Uiso calc R 1 1 . .
    H H27B 0.2819 0.5362 0.8810 0.070 Uiso calc R 1 1 . .
    C C37 -0.1891(6) 0.2048(5) 0.8804(3) 0.0757(13) Uani d . 1 1 . .
    H H37A -0.2754 0.2289 0.8989 0.091 Uiso calc R 1 1 . .
    H H37B -0.2336 0.1288 0.8574 0.091 Uiso calc R 1 1 . .
    C C38 -0.0868(6) 0.2013(5) 0.9449(3) 0.0794(14) Uani d . 1 1 . .
    H H38A -0.1465 0.1517 0.9804 0.119 Uiso calc R 1 1 . .
    H H38B -0.0429 0.2759 0.9688 0.119 Uiso calc R 1 1 . .
    H H38C -0.0035 0.1741 0.9279 0.119 Uiso calc R 1 1 . .
    C C28 0.2319(8) 0.5017(5) 1.0321(3) 0.0560(15) Uani d P 0.70 1 A 1
    H H28A 0.1895 0.4332 0.9995 0.067 Uiso calc PR 0.70 1 A 1
    H H28B 0.1442 0.5254 1.0490 0.067 Uiso calc PR 0.70 1 A 1
    C C29 0.3162(9) 0.4762(6) 1.0992(3) 0.0622(18) Uani d P 0.70 1 A 1
    H H29A 0.3861 0.5469 1.1224 0.075 Uiso calc PR 0.70 1 A 1
    H H29B 0.3811 0.4313 1.0818 0.075 Uiso calc PR 0.70 1 A 1
    C C30 0.2131(9) 0.4145(6) 1.1593(4) 0.0618(18) Uani d P 0.70 1 A 1
    H H30A 0.1629 0.4647 1.1840 0.074 Uiso calc PR 0.70 1 A 1
    H H30B 0.1310 0.3505 1.1353 0.074 Uiso calc PR 0.70 1 A 1
    C C31 0.3027(7) 0.3732(4) 1.2181(3) 0.0540(14) Uani d P 0.70 1 A 1
    H H31A 0.2320 0.3353 1.2550 0.081 Uiso calc PR 0.70 1 A 1
    H H31B 0.3832 0.4363 1.2426 0.081 Uiso calc PR 0.70 1 A 1
    H H31C 0.3501 0.3217 1.1942 0.081 Uiso calc PR 0.70 1 A 1
    C C28B 0.300(2) 0.4835(14) 1.0220(10) 0.090 Uiso d PD 0.30 1 A 2
    H H28C 0.3490 0.4347 0.9949 0.108 Uiso calc PR 0.30 1 A 2
    H H28D 0.1879 0.4450 1.0234 0.108 Uiso calc PR 0.30 1 A 2
    C C29B 0.376(2) 0.5201(13) 1.1025(9) 0.062(5) Uiso d PD 0.30 1 A 2
    H H29C 0.4893 0.5497 1.0998 0.074 Uiso calc PR 0.30 1 A 2
    H H29D 0.3390 0.5795 1.1247 0.074 Uiso calc PR 0.30 1 A 2
    C C30B 0.334(2) 0.4200(13) 1.1518(9) 0.071(4) Uiso d PD 0.30 1 A 2
    H H30C 0.3348 0.3528 1.1218 0.086 Uiso calc PR 0.30 1 A 2
    H H30D 0.4134 0.4333 1.1927 0.086 Uiso calc PR 0.30 1 A 2
    C C31B 0.177(3) 0.400(3) 1.1845(16) 0.100 Uiso d PD 0.30 1 A 2
    H H31D 0.1543 0.3340 1.2134 0.150 Uiso calc PR 0.30 1 A 2
    H H31E 0.0983 0.3877 1.1443 0.150 Uiso calc PR 0.30 1 A 2
    H H31F 0.1777 0.4640 1.2168 0.150 Uiso calc PR 0.30 1 A 2
loop_
    _atom_site_aniso_label
    _atom_site_aniso_U_11
    _atom_site_aniso_U_22
    _atom_site_aniso_U_33
    _atom_site_aniso_U_12
    _atom_site_aniso_U_13
    _atom_site_aniso_U_23
    Br1 0.0452(2) 0.02315(15) 0.03853(18) 0.00647(12) 0.00596(13) 0.00699(11)
    O5 0.0275(10) 0.0252(10) 0.0299(10) 0.0006(8) -0.0061(8) 0.0031(8)
    O6 0.0267(11) 0.0348(12) 0.0421(12) 0.0041(9) 0.0009(9) 0.0138(9)
    N2 0.0235(12) 0.0192(11) 0.0251(11) 0.0036(9) -0.0029(9) 0.0043(9)
    O8 0.0500(14) 0.0376(12) 0.0297(11) 0.0037(10) -0.0017(10) 0.0126(9)
    O4 0.0413(12) 0.0334(11) 0.0328(11) 0.0039(10) -0.0123(9) 0.0072(9)
    O10 0.0711(17) 0.0278(12) 0.0394(13) -0.0068(11) -0.0079(12) 0.0053(10)
    O2 0.0437(12) 0.0343(12) 0.0262(11) 0.0063(10) -0.0071(9) 0.0024(9)
    N1 0.0343(13) 0.0214(12) 0.0345(13) 0.0036(10) 0.0003(11) 0.0076(10)
    O9 0.0687(16) 0.0267(11) 0.0385(13) 0.0011(11) 0.0061(11) 0.0095(9)
    O1 0.0562(15) 0.0393(13) 0.0401(13) 0.0007(11) -0.0164(11) -0.0043(10)
    C32 0.0262(14) 0.0264(14) 0.0263(14) 0.0077(12) -0.0006(11) 0.0030(11)
    O7 0.0429(14) 0.0422(14) 0.0581(15) -0.0104(11) -0.0206(12) 0.0251(11)
    C10 0.0277(14) 0.0211(13) 0.0261(14) 0.0013(11) -0.0014(11) 0.0052(11)
    C13 0.0237(14) 0.0246(14) 0.0236(13) 0.0061(11) -0.0013(11) 0.0036(11)
    C4 0.0235(14) 0.0223(13) 0.0260(14) 0.0056(11) -0.0010(11) 0.0029(11)
    C5 0.0246(14) 0.0219(13) 0.0276(14) 0.0075(11) -0.0016(11) 0.0001(11)
    C14 0.0238(14) 0.0185(13) 0.0336(15) 0.0017(11) -0.0001(11) 0.0035(11)
    C6 0.0304(15) 0.0246(14) 0.0299(15) 0.0102(12) -0.0010(12) 0.0027(11)
    C16 0.0279(15) 0.0243(14) 0.0352(16) 0.0092(12) 0.0052(12) 0.0095(12)
    C12 0.0248(14) 0.0252(14) 0.0283(14) 0.0079(11) -0.0007(11) 0.0022(11)
    C11 0.0231(14) 0.0285(14) 0.0291(15) 0.0043(11) 0.0024(11) 0.0044(11)
    C15 0.0285(15) 0.0290(15) 0.0346(16) 0.0073(13) 0.0007(12) 0.0083(12)
    C9 0.0252(14) 0.0200(13) 0.0210(13) 0.0041(11) -0.0066(10) 0.0007(10)
    C33 0.0272(15) 0.0258(14) 0.0356(16) 0.0022(12) -0.0060(12) -0.0013(12)
    C2 0.0287(15) 0.0223(14) 0.0327(15) 0.0069(12) 0.0006(12) -0.0016(11)
    C21 0.0352(16) 0.0246(14) 0.0303(15) 0.0069(12) 0.0029(12) 0.0056(11)
    O3 0.0659(18) 0.082(2) 0.0400(14) 0.0141(16) -0.0042(12) 0.0262(14)
    C17 0.0261(15) 0.0301(15) 0.0351(16) 0.0053(12) 0.0011(12) 0.0072(12)
    C34 0.0265(15) 0.0303(16) 0.0421(18) 0.0024(12) -0.0052(13) 0.0029(13)
    C7 0.0472(19) 0.0268(15) 0.0349(17) 0.0071(14) -0.0043(14) 0.0089(13)
    C19 0.0495(19) 0.0229(14) 0.0328(16) 0.0068(14) 0.0066(14) 0.0066(12)
    C25 0.0335(16) 0.0304(15) 0.0329(16) 0.0097(13) -0.0038(13) -0.0024(13)
    C20 0.0442(18) 0.0212(14) 0.0363(17) 0.0048(13) 0.0032(14) 0.0005(12)
    C3 0.0276(14) 0.0246(14) 0.0272(14) 0.0072(12) -0.0023(11) -0.0030(11)
    C8 0.0358(17) 0.0247(15) 0.0508(19) 0.0040(13) -0.0024(14) -0.0016(14)
    C26 0.054(2) 0.050(2) 0.0262(16) 0.0135(17) -0.0073(14) 0.0052(14)
    C18 0.0379(17) 0.0318(16) 0.0285(15) 0.0115(13) 0.0054(12) 0.0066(12)
    C24 0.053(2) 0.0328(17) 0.044(2) 0.0022(16) -0.0047(16) 0.0020(15)
    C36 0.044(2) 0.060(2) 0.0438(19) 0.0244(18) 0.0135(16) 0.0187(17)
    C22 0.048(2) 0.064(2) 0.043(2) 0.0007(19) -0.0078(16) 0.0201(18)
    C23 0.081(3) 0.043(2) 0.049(2) -0.009(2) 0.023(2) 0.0077(17)
    C35 0.040(2) 0.044(2) 0.061(2) -0.0057(16) 0.0009(17) 0.0230(17)
    C27 0.069(3) 0.057(2) 0.040(2) 0.006(2) -0.0143(18) 0.0160(17)
    C37 0.070(3) 0.095(4) 0.067(3) 0.025(3) 0.020(2) 0.043(3)
    C38 0.095(4) 0.092(4) 0.066(3) 0.043(3) 0.026(3) 0.038(3)
    C28 0.091(5) 0.037(3) 0.037(3) 0.015(3) -0.010(3) 0.008(2)
    C29 0.079(5) 0.059(4) 0.042(3) 0.010(4) -0.009(3) 0.020(3)
    C30 0.072(5) 0.036(3) 0.074(5) 0.013(3) -0.004(3) -0.004(3)
    C31 0.075(4) 0.042(3) 0.037(3) 0.006(3) -0.001(3) 0.007(2)
_geom_special_details
;
All e.s.d.'s (except the e.s.d. in the dihedral angle between two l.s. planes)
are estimated using the full covariance matrix. The cell e.s.d.'s are taken
into account individually in the estimation of e.s.d.'s in distances, angles
and torsion angles; correlations between e.s.d.'s in cell parameters are only
used when they are defined by crystal symmetry. An approximate (isotropic)
treatment of cell e.s.d.'s is used for estimating e.s.d.'s involving l.s.
planes.
;
loop_
    _geom_bond_atom_site_label_1
    _geom_bond_atom_site_label_2
    _geom_bond_site_symmetry_2
    _geom_bond_distance
    _geom_bond_publ_flag
    O5 C32 . 1.367(3) ?
    O5 C33 . 1.441(3) ?
    O6 C35 . 1.422(4) ?
    O6 C34 . 1.424(4) ?
    N2 C13 . 1.347(3) ?
    N2 C12 . 1.349(3) ?
    N2 C14 . 1.470(3) ?
    O8 C18 . 1.358(4) ?
    O8 C22 . 1.417(4) ?
    O4 C32 . 1.212(3) ?
    O10 C20 . 1.365(4) ?
    O10 C24 . 1.424(4) ?
    O2 C25 . 1.353(4) ?
    O2 C26 . 1.440(4) ?
    N1 C2 . 1.375(4) ?
    N1 C6 . 1.376(4) ?
    N1 H1 . 0.8600 ?
    O9 C19 . 1.373(4) ?
    O9 C23 . 1.435(5) ?
    O1 C25 . 1.215(4) ?
    C32 C5 . 1.460(4) ?
    O7 C15 . 1.211(4) ?
    C10 C9 . 1.384(4) ?
    C10 C11 . 1.386(4) ?
    C10 H10 . 0.9300 ?
    C13 C9 . 1.385(4) ?
    C13 H13 . 0.9300 ?
    C4 C3 . 1.520(4) ?
    C4 C5 . 1.528(4) ?
    C4 C9 . 1.537(4) ?
    C4 H4 . 0.9800 ?
    C5 C6 . 1.356(4) ?
    C14 C15 . 1.518(4) ?
    C14 H14A . 0.9700 ?
    C14 H14B . 0.9700 ?
    C6 C7 . 1.498(4) ?
    C16 C17 . 1.391(4) ?
    C16 C21 . 1.399(4) ?
    C16 C15 . 1.485(4) ?
    C12 C11 . 1.375(4) ?
    C12 H12 . 0.9300 ?
    C11 H11 . 0.9300 ?
    C33 C34 . 1.489(4) ?
    C33 H33A . 0.9700 ?
    C33 H33B . 0.9700 ?
    C2 C3 . 1.349(4) ?
    C2 C8 . 1.501(4) ?
    C21 C20 . 1.387(4) ?
    C21 H21 . 0.9300 ?
    O3 C28B . 1.404(15) ?
    O3 C27 . 1.417(4) ?
    O3 C28 . 1.427(6) ?
    C17 C18 . 1.390(4) ?
    C17 H17 . 0.9300 ?
    C34 H34A . 0.9700 ?
    C34 H34B . 0.9700 ?
    C7 H7A . 0.9600 ?
    C7 H7B . 0.9600 ?
    C7 H7C . 0.9600 ?
    C19 C20 . 1.388(4) ?
    C19 C18 . 1.396(4) ?
    C25 C3 . 1.463(4) ?
    C8 H8A . 0.9600 ?
    C8 H8B . 0.9600 ?
    C8 H8C . 0.9600 ?
    C26 C27 . 1.479(5) ?
    C26 H26A . 0.9700 ?
    C26 H26B . 0.9700 ?
    C24 H24A . 0.9600 ?
    C24 H24B . 0.9600 ?
    C24 H24C . 0.9600 ?
    C36 C35 . 1.473(5) ?
    C36 C37 . 1.534(5) ?
    C36 H36A . 0.9700 ?
    C36 H36B . 0.9700 ?
    C22 H22A . 0.9600 ?
    C22 H22B . 0.9600 ?
    C22 H22C . 0.9600 ?
    C23 H23A . 0.9600 ?
    C23 H23B . 0.9600 ?
    C23 H23C . 0.9600 ?
    C35 H32A . 0.9700 ?
    C35 H32B . 0.9700 ?
    C27 H27A . 0.9700 ?
    C27 H27B . 0.9700 ?
    C37 C38 . 1.452(6) ?
    C37 H37A . 0.9700 ?
    C37 H37B . 0.9700 ?
    C38 H38A . 0.9600 ?
    C38 H38B . 0.9600 ?
    C38 H38C . 0.9600 ?
    C28 C29 . 1.490(8) ?
    C28 H28A . 0.9700 ?
    C28 H28B . 0.9700 ?
    C29 C30 . 1.510(9) ?
    C29 H29A . 0.9700 ?
    C29 H29B . 0.9700 ?
    C30 C31 . 1.501(9) ?
    C30 H30A . 0.9700 ?
    C30 H30B . 0.9700 ?
    C31 H31A . 0.9600 ?
    C31 H31B . 0.9600 ?
    C31 H31C . 0.9600 ?
    C28B C29B . 1.544(17) ?
    C28B H28C . 0.9700 ?
    C28B H28D . 0.9700 ?
    C29B C30B . 1.520(16) ?
    C29B H29C . 0.9700 ?
    C29B H29D . 0.9700 ?
    C30B C31B . 1.486(17) ?
    C30B H30C . 0.9700 ?
    C30B H30D . 0.9700 ?
    C31B H31D . 0.9600 ?
    C31B H31E . 0.9600 ?
    C31B H31F . 0.9600 ?
loop_
    _geom_angle_atom_site_label_1
    _geom_angle_atom_site_label_2
    _geom_angle_atom_site_label_3
    _geom_angle_site_symmetry_1
    _geom_angle_site_symmetry_3
    _geom_angle
    _geom_angle_publ_flag
    C32 O5 C33 . . 116.7(2) ?
    C35 O6 C34 . . 111.0(2) ?
    C13 N2 C12 . . 121.7(2) ?
    C13 N2 C14 . . 119.6(2) ?
    C12 N2 C14 . . 118.7(2) ?
    C18 O8 C22 . . 117.6(3) ?
    C20 O10 C24 . . 118.0(3) ?
    C25 O2 C26 . . 114.4(2) ?
    C2 N1 C6 . . 124.0(2) ?
    C2 N1 H1 . . 118.0 ?
    C6 N1 H1 . . 118.0 ?
    C19 O9 C23 . . 111.4(3) ?
    O4 C32 O5 . . 121.2(2) ?
    O4 C32 C5 . . 128.1(3) ?
    O5 C32 C5 . . 110.7(2) ?
    C9 C10 C11 . . 120.0(3) ?
    C9 C10 H10 . . 120.0 ?
    C11 C10 H10 . . 120.0 ?
    N2 C13 C9 . . 120.7(2) ?
    N2 C13 H13 . . 119.7 ?
    C9 C13 H13 . . 119.7 ?
    C3 C4 C5 . . 111.6(2) ?
    C3 C4 C9 . . 110.2(2) ?
    C5 C4 C9 . . 108.0(2) ?
    C3 C4 H4 . . 109.0 ?
    C5 C4 H4 . . 109.0 ?
    C9 C4 H4 . . 109.0 ?
    C6 C5 C32 . . 120.9(2) ?
    C6 C5 C4 . . 120.8(2) ?
    C32 C5 C4 . . 118.0(2) ?
    N2 C14 C15 . . 110.2(2) ?
    N2 C14 H14A . . 109.6 ?
    C15 C14 H14A . . 109.6 ?
    N2 C14 H14B . . 109.6 ?
    C15 C14 H14B . . 109.6 ?
    H14A C14 H14B . . 108.1 ?
    C5 C6 N1 . . 119.6(3) ?
    C5 C6 C7 . . 126.7(3) ?
    N1 C6 C7 . . 113.7(2) ?
    C17 C16 C21 . . 121.1(3) ?
    C17 C16 C15 . . 117.7(3) ?
    C21 C16 C15 . . 121.2(3) ?
    N2 C12 C11 . . 119.4(2) ?
    N2 C12 H12 . . 120.3 ?
    C11 C12 H12 . . 120.3 ?
    C12 C11 C10 . . 119.9(3) ?
    C12 C11 H11 . . 120.1 ?
    C10 C11 H11 . . 120.1 ?
    O7 C15 C16 . . 122.1(3) ?
    O7 C15 C14 . . 120.1(3) ?
    C16 C15 C14 . . 117.7(2) ?
    C10 C9 C13 . . 118.3(2) ?
    C10 C9 C4 . . 121.3(2) ?
    C13 C9 C4 . . 120.4(2) ?
    O5 C33 C34 . . 108.9(2) ?
    O5 C33 H33A . . 109.9 ?
    C34 C33 H33A . . 109.9 ?
    O5 C33 H33B . . 109.9 ?
    C34 C33 H33B . . 109.9 ?
    H33A C33 H33B . . 108.3 ?
    C3 C2 N1 . . 120.0(2) ?
    C3 C2 C8 . . 126.3(3) ?
    N1 C2 C8 . . 113.7(3) ?
    C20 C21 C16 . . 118.9(3) ?
    C20 C21 H21 . . 120.5 ?
    C16 C21 H21 . . 120.5 ?
    C28B O3 C27 . . 119.8(8) ?
    C28B O3 C28 . . 30.1(8) ?
    C27 O3 C28 . . 113.2(3) ?
    C18 C17 C16 . . 119.4(3) ?
    C18 C17 H17 . . 120.3 ?
    C16 C17 H17 . . 120.3 ?
    O6 C34 C33 . . 110.7(2) ?
    O6 C34 H34A . . 109.5 ?
    C33 C34 H34A . . 109.5 ?
    O6 C34 H34B . . 109.5 ?
    C33 C34 H34B . . 109.5 ?
    H34A C34 H34B . . 108.1 ?
    C6 C7 H7A . . 109.5 ?
    C6 C7 H7B . . 109.5 ?
    H7A C7 H7B . . 109.5 ?
    C6 C7 H7C . . 109.5 ?
    H7A C7 H7C . . 109.5 ?
    H7B C7 H7C . . 109.5 ?
    O9 C19 C20 . . 120.4(3) ?
    O9 C19 C18 . . 119.3(3) ?
    C20 C19 C18 . . 120.3(3) ?
    O1 C25 O2 . . 120.9(3) ?
    O1 C25 C3 . . 127.7(3) ?
    O2 C25 C3 . . 111.4(2) ?
    O10 C20 C21 . . 124.7(3) ?
    O10 C20 C19 . . 114.8(3) ?
    C21 C20 C19 . . 120.5(3) ?
    C2 C3 C25 . . 121.1(3) ?
    C2 C3 C4 . . 121.0(2) ?
    C25 C3 C4 . . 117.8(2) ?
    C2 C8 H8A . . 109.5 ?
    C2 C8 H8B . . 109.5 ?
    H8A C8 H8B . . 109.5 ?
    C2 C8 H8C . . 109.5 ?
    H8A C8 H8C . . 109.5 ?
    H8B C8 H8C . . 109.5 ?
    O2 C26 C27 . . 107.9(3) ?
    O2 C26 H26A . . 110.1 ?
    C27 C26 H26A . . 110.1 ?
    O2 C26 H26B . . 110.1 ?
    C27 C26 H26B . . 110.1 ?
    H26A C26 H26B . . 108.4 ?
    O8 C18 C17 . . 124.9(3) ?
    O8 C18 C19 . . 115.4(3) ?
    C17 C18 C19 . . 119.8(3) ?
    O10 C24 H24A . . 109.5 ?
    O10 C24 H24B . . 109.5 ?
    H24A C24 H24B . . 109.5 ?
    O10 C24 H24C . . 109.5 ?
    H24A C24 H24C . . 109.5 ?
    H24B C24 H24C . . 109.5 ?
    C35 C36 C37 . . 111.8(3) ?
    C35 C36 H36A . . 109.3 ?
    C37 C36 H36A . . 109.3 ?
    C35 C36 H36B . . 109.3 ?
    C37 C36 H36B . . 109.3 ?
    H36A C36 H36B . . 107.9 ?
    O8 C22 H22A . . 109.5 ?
    O8 C22 H22B . . 109.5 ?
    H22A C22 H22B . . 109.5 ?
    O8 C22 H22C . . 109.5 ?
    H22A C22 H22C . . 109.5 ?
    H22B C22 H22C . . 109.5 ?
    O9 C23 H23A . . 109.5 ?
    O9 C23 H23B . . 109.5 ?
    H23A C23 H23B . . 109.5 ?
    O9 C23 H23C . . 109.5 ?
    H23A C23 H23C . . 109.5 ?
    H23B C23 H23C . . 109.5 ?
    O6 C35 C36 . . 112.1(3) ?
    O6 C35 H32A . . 109.2 ?
    C36 C35 H32A . . 109.2 ?
    O6 C35 H32B . . 109.2 ?
    C36 C35 H32B . . 109.2 ?
    H32A C35 H32B . . 107.9 ?
    O3 C27 C26 . . 105.7(3) ?
    O3 C27 H27A . . 110.6 ?
    C26 C27 H27A . . 110.6 ?
    O3 C27 H27B . . 110.6 ?
    C26 C27 H27B . . 110.6 ?
    H27A C27 H27B . . 108.7 ?
    C38 C37 C36 . . 115.5(4) ?
    C38 C37 H37A . . 108.4 ?
    C36 C37 H37A . . 108.4 ?
    C38 C37 H37B . . 108.4 ?
    C36 C37 H37B . . 108.4 ?
    H37A C37 H37B . . 107.5 ?
    C37 C38 H38A . . 109.5 ?
    C37 C38 H38B . . 109.5 ?
    H38A C38 H38B . . 109.5 ?
    C37 C38 H38C . . 109.5 ?
    H38A C38 H38C . . 109.5 ?
    H38B C38 H38C . . 109.5 ?
    O3 C28 C29 . . 113.3(5) ?
    O3 C28 H28A . . 108.9 ?
    C29 C28 H28A . . 108.9 ?
    O3 C28 H28B . . 108.9 ?
    C29 C28 H28B . . 108.9 ?
    H28A C28 H28B . . 107.7 ?
    C28 C29 C30 . . 115.8(6) ?
    C28 C29 H29A . . 108.3 ?
    C30 C29 H29A . . 108.3 ?
    C28 C29 H29B . . 108.3 ?
    C30 C29 H29B . . 108.3 ?
    H29A C29 H29B . . 107.4 ?
    C31 C30 C29 . . 112.9(6) ?
    C31 C30 H30A . . 109.0 ?
    C29 C30 H30A . . 109.0 ?
    C31 C30 H30B . . 109.0 ?
    C29 C30 H30B . . 109.0 ?
    H30A C30 H30B . . 107.8 ?
    C30 C31 H31A . . 109.5 ?
    C30 C31 H31B . . 109.5 ?
    H31A C31 H31B . . 109.5 ?
    C30 C31 H31C . . 109.5 ?
    H31A C31 H31C . . 109.5 ?
    H31B C31 H31C . . 109.5 ?
    O3 C28B C29B . . 101.9(12) ?
    O3 C28B H28C . . 111.4 ?
    C29B C28B H28C . . 111.4 ?
    O3 C28B H28D . . 111.4 ?
    C29B C28B H28D . . 111.4 ?
    H28C C28B H28D . . 109.3 ?
    C30B C29B C28B . . 110.1(13) ?
    C30B C29B H29C . . 109.6 ?
    C28B C29B H29C . . 109.6 ?
    C30B C29B H29D . . 109.6 ?
    C28B C29B H29D . . 109.6 ?
    H29C C29B H29D . . 108.2 ?
    C31B C30B C29B . . 112.6(17) ?
    C31B C30B H30C . . 109.1 ?
    C29B C30B H30C . . 109.1 ?
    C31B C30B H30D . . 109.1 ?
    C29B C30B H30D . . 109.1 ?
    H30C C30B H30D . . 107.8 ?
    C30B C31B H31D . . 109.5 ?
    C30B C31B H31E . . 109.5 ?
    H31D C31B H31E . . 109.5 ?
    C30B C31B H31F . . 109.5 ?
    H31D C31B H31F . . 109.5 ?
    H31E C31B H31F . . 109.5 ?
loop_
    _geom_hbond_atom_site_label_D
    _geom_hbond_atom_site_label_H
    _geom_hbond_atom_site_label_A
    _geom_hbond_site_symmetry_A
    _geom_hbond_distance_DH
    _geom_hbond_distance_HA
    _geom_hbond_distance_DA
    _geom_hbond_angle_DHA
    N1 H1 Br1 1_565 0.86 2.61 3.421(2) 157
_iucr_refine_instructions_details
;
TITL test structure:  CB_41_new
CELL  0.71073   8.9501  12.4741  17.6994   93.057   91.658  108.024
ZERR     2.00   0.0002   0.0003   0.0005    0.001    0.001    0.001
LATT   1
SFAC  C    H    N    O    BR
UNIT  74   102  4    20   2
MERG   2
DFIX  1.51 C29B C30B C30B C31B
DFIX  1.47 C28B C29B
DFIX  1.45 O3 C28B
FMAP   2
PLAN   10
L.S.   4
ACTA
BOND $H
WGHT    0.040000    2.000000
FVAR       0.50270
BR1   5    0.379858    0.166493    0.524390    11.00000    0.04517    0.02315 =
         0.03853    0.00699    0.00596    0.00647
O5    4   -0.081171    0.548444    0.617426    11.00000    0.02748    0.02519 =
         0.02990    0.00312   -0.00612    0.00061
O6    4   -0.149729    0.351789    0.698419    11.00000    0.02667    0.03481 =
         0.04206    0.01382    0.00089    0.00407
N2    3    0.273777    0.430477    0.643677    11.00000    0.02354    0.01915 =
         0.02507    0.00432   -0.00289    0.00362
O8    4    0.258794    0.035343    0.936297    11.00000    0.04996    0.03759 =
         0.02969    0.01256   -0.00166    0.00371
O4    4   -0.107058    0.626984    0.508371    11.00000    0.04127    0.03339 =
         0.03281    0.00720   -0.01226    0.00389
O10   4   -0.081121   -0.101479    0.725316    11.00000    0.07109    0.02776 =
         0.03938    0.00527   -0.00787   -0.00676
O2    4    0.291047    0.712783    0.815716    11.00000    0.04373    0.03428 =
         0.02619    0.00241   -0.00709    0.00626
N1    3    0.283425    0.906167    0.596770    11.00000    0.03426    0.02137 =
         0.03451    0.00760    0.00032    0.00357
AFIX  43
H1    2    0.325300    0.962820    0.570374    11.00000   -1.20000
AFIX   0
O9    4    0.026507   -0.125346    0.862788    11.00000    0.06868    0.02670 =
         0.03848    0.00947    0.00612    0.00113
O1    4    0.452436    0.890558    0.823334    11.00000    0.05616    0.03935 =
         0.04010   -0.00432   -0.01639    0.00070
C32   1   -0.037764    0.633542    0.569159    11.00000    0.02618    0.02643 =
         0.02628    0.00297   -0.00059    0.00768
O7    4    0.404421    0.358200    0.759080    11.00000    0.04290    0.04217 =
         0.05807    0.02507   -0.02055   -0.01039
C10   1    0.404683    0.650925    0.612583    11.00000    0.02768    0.02111 =
         0.02613    0.00523   -0.00138    0.00127
AFIX  43
H10   2    0.449474    0.725835    0.601472    11.00000   -1.20000
AFIX   0
C13   1    0.206169    0.507623    0.668307    11.00000    0.02372    0.02461 =
         0.02362    0.00355   -0.00129    0.00614
AFIX  43
H13   2    0.116953    0.485411    0.696534    11.00000   -1.20000
AFIX   0
C4    1    0.181189    0.704895    0.673222    11.00000    0.02348    0.02226 =
         0.02599    0.00291   -0.00101    0.00556
AFIX  13
H4    2    0.102452    0.672479    0.709929    11.00000   -1.20000
AFIX   0
C5    1    0.097608    0.725076    0.601365    11.00000    0.02463    0.02192 =
         0.02756    0.00012   -0.00156    0.00754
C14   1    0.204629    0.311807    0.660999    11.00000    0.02379    0.01849 =
         0.03357    0.00354   -0.00006    0.00169
AFIX  23
H14A  2    0.213533    0.262758    0.618117    11.00000   -1.20000
H14B  2    0.093859    0.296705    0.670055    11.00000   -1.20000
AFIX   0
C6    1    0.155911    0.821193    0.564977    11.00000    0.03040    0.02458 =
         0.02986    0.00267   -0.00103    0.01017
C16   1    0.222451    0.175183    0.762032    11.00000    0.02787    0.02426 =
         0.03524    0.00954    0.00524    0.00924
C12   1    0.406566    0.459558    0.604937    11.00000    0.02484    0.02524 =
         0.02827    0.00219   -0.00070    0.00789
AFIX  43
H12   2    0.451648    0.404962    0.588721    11.00000   -1.20000
AFIX   0
C11   1    0.474640    0.570622    0.589648    11.00000    0.02315    0.02855 =
         0.02911    0.00435    0.00238    0.00432
AFIX  43
H11   2    0.567429    0.591786    0.563970    11.00000   -1.20000
AFIX   0
C15   1    0.288704    0.287172    0.730520    11.00000    0.02848    0.02903 =
         0.03463    0.00827    0.00072    0.00729
C9    1    0.268148    0.619706    0.652029    11.00000    0.02517    0.02001 =
         0.02098    0.00070   -0.00661    0.00405
C33   1   -0.187164    0.442054    0.586419    11.00000    0.02719    0.02583 =
         0.03556   -0.00126   -0.00604    0.00217
AFIX  23
H33A  2   -0.129535    0.400924    0.557579    11.00000   -1.20000
H33B  2   -0.266307    0.455043    0.552707    11.00000   -1.20000
AFIX   0
C2    1    0.347944    0.905969    0.668202    11.00000    0.02867    0.02235 =
         0.03271   -0.00162    0.00062    0.00695
C21   1    0.101389    0.089272    0.723092    11.00000    0.03519    0.02456 =
         0.03030    0.00555    0.00295    0.00690
AFIX  43
H21   2    0.064300    0.099602    0.675276    11.00000   -1.20000
AFIX   0
O3    4    0.329724    0.587641    0.989202    11.00000    0.06591    0.08242 =
         0.04003    0.02622   -0.00424    0.01409
C17   1    0.281181    0.159839    0.832880    11.00000    0.02609    0.03007 =
         0.03513    0.00720    0.00114    0.00527
AFIX  43
H17   2    0.363576    0.216847    0.857625    11.00000   -1.20000
AFIX   0
C34   1   -0.263927    0.374988    0.649772    11.00000    0.02646    0.03033 =
         0.04210    0.00289   -0.00520    0.00238
AFIX  23
H34A  2   -0.320850    0.416725    0.678549    11.00000   -1.20000
H34B  2   -0.338885    0.304476    0.629387    11.00000   -1.20000
AFIX   0
C7    1    0.094890    0.848039    0.490964    11.00000    0.04718    0.02685 =
         0.03486    0.00893   -0.00426    0.00711
AFIX 137
H7A   2    0.114375    0.799861    0.450874    11.00000   -1.50000
H7B   2    0.147389    0.925543    0.481822    11.00000   -1.50000
H7C   2   -0.016190    0.835914    0.492774    11.00000   -1.50000
AFIX   0
C19   1    0.092197   -0.026467    0.828617    11.00000    0.04946    0.02292 =
         0.03275    0.00656    0.00663    0.00682
C25   1    0.356257    0.813847    0.786379    11.00000    0.03353    0.03040 =
         0.03285   -0.00235   -0.00384    0.00972
C20   1    0.037601   -0.011546    0.756965    11.00000    0.04415    0.02122 =
         0.03631    0.00048    0.00322    0.00476
C3    1    0.296442    0.813975    0.708587    11.00000    0.02756    0.02464 =
         0.02718   -0.00301   -0.00229    0.00718
C8    1    0.474042    1.014012    0.693224    11.00000    0.03580    0.02470 =
         0.05078   -0.00159   -0.00243    0.00402
AFIX 137
H8A   2    0.435697    1.054154    0.731947    11.00000   -1.50000
H8B   2    0.502352    1.059830    0.650808    11.00000   -1.50000
H8C   2    0.564735    0.997164    0.712921    11.00000   -1.50000
AFIX   0
C26   1    0.341682    0.707531    0.893029    11.00000    0.05375    0.04954 =
         0.02617    0.00520   -0.00733    0.01351
AFIX  23
H26A  2    0.313505    0.762659    0.925529    11.00000   -1.20000
H26B  2    0.454985    0.724045    0.897103    11.00000   -1.20000
AFIX   0
C18   1    0.215682    0.058579    0.866385    11.00000    0.03786    0.03181 =
         0.02849    0.00664    0.00541    0.01148
C24   1   -0.148367   -0.090203    0.653421    11.00000    0.05281    0.03278 =
         0.04443    0.00202   -0.00474    0.00218
AFIX 137
H24A  2   -0.196473   -0.031353    0.657719    11.00000   -1.50000
H24B  2   -0.226445   -0.160192    0.636635    11.00000   -1.50000
H24C  2   -0.067509   -0.071463    0.617448    11.00000   -1.50000
AFIX   0
C36   1   -0.110361    0.282700    0.819036    11.00000    0.04415    0.06026 =
         0.04378    0.01869    0.01348    0.02435
AFIX  23
H36A  2   -0.065169    0.359124    0.841394    11.00000   -1.20000
H36B  2   -0.025576    0.258200    0.799126    11.00000   -1.20000
AFIX   0
C22   1    0.396921    0.111431    0.972682    11.00000    0.04810    0.06368 =
         0.04311    0.02009   -0.00783    0.00067
AFIX 137
H22A  2    0.485196    0.114975    0.942262    11.00000   -1.50000
H22B  2    0.414307    0.085712    1.021345    11.00000   -1.50000
H22C  2    0.384871    0.185171    0.979098    11.00000   -1.50000
AFIX   0
C23   1   -0.109923   -0.122612    0.902552    11.00000    0.08098    0.04294 =
         0.04889    0.00771    0.02329   -0.00923
AFIX  33
H23A  2   -0.153085   -0.192723    0.925780    11.00000   -1.50000
H23B  2   -0.187156   -0.111783    0.867558    11.00000   -1.50000
H23C  2   -0.080772   -0.061501    0.940911    11.00000   -1.50000
AFIX   0
C35   1   -0.222909    0.282314    0.756529    11.00000    0.03958    0.04417 =
         0.06132    0.02300    0.00094   -0.00568
AFIX  23
H32A  2   -0.270437    0.205516    0.735221    11.00000   -1.20000
H32B  2   -0.306039    0.308905    0.776255    11.00000   -1.20000
AFIX   0
C27   1    0.263094    0.592244    0.916311    11.00000    0.06908    0.05665 =
         0.03997    0.01595   -0.01427    0.00609
AFIX  23
H27A  2    0.150529    0.578383    0.918249    11.00000   -1.20000
H27B  2    0.281932    0.536195    0.880971    11.00000   -1.20000
AFIX   0
C37   1   -0.189062    0.204833    0.880446    11.00000    0.06982    0.09532 =
         0.06653    0.04325    0.02033    0.02461
AFIX  23
H37A  2   -0.275358    0.228934    0.898857    11.00000   -1.20000
H37B  2   -0.233605    0.128779    0.857378    11.00000   -1.20000
AFIX   0
C38   1   -0.086816    0.201319    0.944853    11.00000    0.09515    0.09163 =
         0.06601    0.03789    0.02576    0.04286
AFIX  33
H38A  2   -0.146475    0.151699    0.980445    11.00000   -1.50000
H38B  2   -0.042910    0.275883    0.968823    11.00000   -1.50000
H38C  2   -0.003468    0.174052    0.927871    11.00000   -1.50000
AFIX   0
PART    1
C28   1    0.231916    0.501731    1.032083    10.70000    0.09089    0.03651 =
         0.03684    0.00757   -0.00975    0.01452
AFIX  23
H28A  2    0.189452    0.433234    0.999500    10.70000   -1.20000
H28B  2    0.144200    0.525376    1.049040    10.70000   -1.20000
AFIX   0
C29   1    0.316185    0.476244    1.099235    10.70000    0.07911    0.05900 =
         0.04154    0.01991   -0.00918    0.00960
AFIX  23
H29A  2    0.386055    0.546885    1.122369    10.70000   -1.20000
H29B  2    0.381095    0.431283    1.081793    10.70000   -1.20000
AFIX   0
C30   1    0.213141    0.414503    1.159338    10.70000    0.07183    0.03562 =
         0.07391   -0.00440   -0.00376    0.01299
AFIX  23
H30A  2    0.162941    0.464677    1.184038    10.70000   -1.20000
H30B  2    0.131023    0.350490    1.135330    10.70000   -1.20000
AFIX   0
C31   1    0.302674    0.373209    1.218078    10.70000    0.07478    0.04197 =
         0.03738    0.00748   -0.00125    0.00609
AFIX  33
H31A  2    0.232017    0.335266    1.254956    10.70000   -1.50000
H31B  2    0.383201    0.436276    1.242620    10.70000   -1.50000
H31C  2    0.350071    0.321673    1.194228    10.70000   -1.50000
AFIX   0
PART    2
C28B  1    0.299888    0.483472    1.021984    10.30000   10.09000
AFIX  23
H28C  2    0.349036    0.434658    0.994899    10.30000   -1.20000
H28D  2    0.187880    0.445014    1.023414    10.30000   -1.20000
AFIX   0
C29B  1    0.375958    0.520090    1.102469    10.30000    0.06188
AFIX  23
H29C  2    0.489326    0.549708    1.099803    10.30000   -1.20000
H29D  2    0.338992    0.579491    1.124655    10.30000   -1.20000
AFIX   0
C30B  1    0.333966    0.419956    1.151842    10.30000    0.07127
AFIX  23
H30C  2    0.334777    0.352815    1.121789    10.30000   -1.20000
H30D  2    0.413363    0.433327    1.192745    10.30000   -1.20000
AFIX   0
C31B  1    0.177188    0.399610    1.184469    10.30000   10.10000
AFIX  33
H31D  2    0.154340    0.333997    1.213426    10.30000   -1.50000
H31E  2    0.098284    0.387658    1.144271    10.30000   -1.50000
H31F  2    0.177675    0.464032    1.216784    10.30000   -1.50000
HKLF 4
REM  test structure:  CB_41_new
REM R1 =  0.0556 for   6509 Fo > 4sig(Fo)  and  0.0855 for all   8822 data
REM    469 parameters refined using      4 restraints
END
WGHT      0.0415      1.9572
REM Highest difference peak  1.146,  deepest hole -0.408,  1-sigma level  0.071
Q1    1   0.4048  0.2991  0.9136  11.00000  0.05    1.15
Q2    1  -0.1756  0.1327  0.8984  11.00000  0.05    0.65
Q3    1   0.3142  0.4371  0.9858  11.00000  0.05    0.55
Q4    1   0.3492  0.4144  1.0637  11.00000  0.05    0.50
Q5    1  -0.1245  0.2652  0.9064  11.00000  0.05    0.38
Q6    1   0.1423  0.4991  0.5756  11.00000  0.05    0.34
Q7    1   0.4430  0.1625  0.5999  11.00000  0.05    0.33
Q8    1   0.4384  0.0814  0.5040  11.00000  0.05    0.32
Q9    1   0.4280  1.0572  0.5272  11.00000  0.05    0.31
Q10   1   0.3825  0.1378  0.4724  11.00000  0.05    0.31
;
data_global
_journal_date_recd_electronic     2012-11-22
_journal_date_accepted     2012-12-05
_journal_name_full     'Acta Crystallographica, Section E'
_journal_year     2013
_journal_volume     69
_journal_issue      1
_journal_page_first     o58
_journal_page_last     o59
_journal_paper_category     QO
_journal_paper_doi     10.1107/S1600536812049896
_journal_coeditor_code     VM2184
_publ_contact_author_name     'A. Mishnev'
_publ_contact_author_address
;
21 Aizkraukles street, LV-1006 Riga, Latvia
;
_publ_contact_author_email     'mishnevs@osi.lv'
_publ_contact_author_fax     ?
_publ_contact_author_phone     '+37129524934'
_publ_section_title
;\
3-{3,5-Bis[(2-butoxyethoxy)carbonyl]-2,6-dimethyl-1,4-dihydropyridin-4-yl}-1-\
[(3,4,5-trimethoxybenzoyl)methyl]pyridinium bromide
;
loop_
    _publ_author_name
    _publ_author_footnote
    _publ_author_address
    'Bisenieks, Imants' .
;
Latvian Institute of Organic Synthesis,
21 Aizkraukles Street,
Riga LV-1006, Latvia
;
    'Mishnev, Anatoly' .
;
Latvian Institute of Organic Synthesis,
21 Aizkraukles Street,
Riga LV-1006, Latvia
;
    'Bruvere, Imanta' .
;
Latvian Institute of Organic Synthesis,
21 Aizkraukles Street,
Riga LV-1006, Latvia
;
    'Vigante, Brigita' .
;
Latvian Institute of Organic Synthesis,
21 Aizkraukles Street,
Riga LV-1006, Latvia
;
