# Supplementary material for: 3-{3,5-Bis[(2-but­oxy­eth­oxy)carbon­yl]-2,6-dimethyl-1,4-dihydro­pyridin-4-yl}-1-[(3,4,5-trimeth­oxy­benzo­yl)meth­yl]pyridinium bromide
Source: Acta Crystallogr Sect E Struct Rep Online. 2012 Dec 8;69(Pt 1):o58–9. doi: 10.1107/S1600536812049896 (PMC3588226; doi:10.1107/S1600536812049896)
Supplement: Supplementary file 2 [file e-69-00o58-Isup2.hkl]

# 
# h,k,l, Fc-squared, Fo-squared, sigma(Fo-squared) and status flag 
# 
data_I
_shelx_title ' test structure:  CB_41_new' 
_shelx_refln_list_code          4 
_shelx_F_calc_maximum      151.91 
_exptl_crystal_F_000       804.00 
_reflns_d_resolution_high  0.7609 
 
loop_ 
 _symmetry_equiv_pos_as_xyz 
 'x, y, z' 
 '-x, -y, -z' 
 
_cell_length_a     8.9501 
_cell_length_b    12.4741 
_cell_length_c    17.6994 
_cell_angle_alpha  93.057 
_cell_angle_beta   91.658 
_cell_angle_gamma 108.024 
 
_shelx_F_squared_multiplier     1.000 
 
loop_ 
 _refln_index_h 
 _refln_index_k 
 _refln_index_l 
 _refln_F_squared_calc 
 _refln_F_squared_meas 
 _refln_F_squared_sigma 
 _refln_observed_status 
   1   0   0      103.32       48.37      4.94 o 
   2   0   0     9847.05    10161.70    271.97 o 
   3   0   0      929.68      929.34     24.89 o 
   4   0   0     2311.49     2416.35     89.83 o 
   5   0   0       22.02       35.30      5.78 o 
   6   0   0      846.01      967.04     21.58 o 
   7   0   0       86.16       93.83      7.43 o 
   8   0   0      198.58      203.03     34.82 o 
   9   0   0      274.51      177.68     32.05 o 
  10   0   0      182.29      139.29     33.24 o 
  11   0   0       99.41      149.58     42.74 o 
 -11   1   0      134.71      204.98     34.82 o 
 -10   1   0       42.84      -26.91     26.91 o 
  -9   1   0        0.55       15.43     25.72 o 
  -8   1   0      271.44      324.52     18.01 o 
  -7   1   0     1385.98     1473.89     44.32 o 
  -6   1   0     1376.99     1444.28     30.97 o 
  -5   1   0       11.56       22.49      6.13 o 
  -4   1   0     1007.99      927.83     37.00 o 
  -3   1   0     2443.73     2429.42     42.24 o 
  -2   1   0      313.95      192.67      7.12 o 
  -1   1   0      133.21       87.06      9.10 o 
   1   1   0     1363.50     1263.55     40.57 o 
   2   1   0    11644.47    13111.16    524.49 o 
   3   1   0      606.94      700.52     19.11 o 
   4   1   0        5.20       19.25      5.08 o 
   5   1   0       82.03       53.13     10.88 o 
   6   1   0     1311.02     1394.16     37.72 o 
   7   1   0      304.48      361.18     21.40 o 
   8   1   0       70.32       67.86     10.13 o 
   9   1   0        2.66      -15.83     17.81 o 
  10   1   0        2.25       -8.71     30.87 o 
 -11   2   0        5.64       17.41     32.45 o 
 -10   2   0      220.29      292.44     36.01 o 
  -9   2   0      205.30      220.41     30.87 o 
  -8   2   0       15.54       22.22      6.65 o 
  -7   2   0      758.64      751.90     19.11 o 
  -6   2   0      138.84      132.65      9.89 o 
  -5   2   0     1436.92     1382.15     32.65 o 
  -4   2   0      450.34      472.60     16.62 o 
  -3   2   0      397.86      409.02      7.56 o 
  -2   2   0       93.21       93.55      8.31 o 
  -1   2   0     4684.67     4339.23    102.49 o 
   0   2   0       16.05       19.57      4.95 o 
   1   2   0     3545.21     3166.15     93.12 o 
   2   2   0     2372.32     2534.71     88.51 o 
   3   2   0      561.74      514.34     15.73 o 
   4   2   0     2675.89     3071.53     90.42 o 
   5   2   0       54.51       45.16      9.10 o 
   6   2   0      512.73      510.19     21.87 o 
   7   2   0      497.52      492.27     35.61 o 
   8   2   0       89.19       65.29     28.89 o 
   9   2   0       21.13       53.03     26.91 o 
  10   2   0       40.04       82.71     28.49 o 
 -11   3   0        9.18       17.02     30.47 o 
 -10   3   0        4.04       21.37     18.20 o 
  -9   3   0        2.86        2.37     18.60 o 
  -8   3   0      307.63      288.33     20.98 o 
  -7   3   0       10.80       12.60      7.22 o 
  -6   3   0       10.83        1.24      3.56 o 
  -5   3   0     1037.90     1052.00     20.97 o 
  -4   3   0     3246.88     3086.56     67.27 o 
  -3   3   0      136.44      141.41      4.66 o 
  -2   3   0     3406.35     3224.52     57.39 o 
  -1   3   0     9260.00     8965.27    229.46 o 
   0   3   0     2989.55     2777.73     67.85 o 
   1   3   0      373.86      396.30     16.40 o 
   2   3   0     2408.60     2307.38     79.93 o 
   3   3   0     4329.40     4450.33    192.32 o 
   4   3   0      972.15      941.90     73.01 o 
   5   3   0      665.61      664.83     20.13 o 
   6   3   0        2.06        8.53      6.73 o 
   7   3   0      957.35     1239.78     66.88 o 
   8   3   0       59.94       94.97     28.89 o 
   9   3   0      225.76      214.87     37.20 o 
  10   3   0       35.21       37.99     37.20 o 
 -11   4   0       13.84       23.74     18.99 o 
 -10   4   0      140.19      146.42     26.91 o 
  -9   4   0       89.38      102.10     24.53 o 
  -8   4   0      625.48      601.12     34.84 o 
  -7   4   0      216.50      216.89     11.08 o 
  -6   4   0      139.42      106.90      8.90 o 
  -5   4   0       19.30       22.69      4.28 o 
  -4   4   0      946.71      867.12     29.28 o 
  -3   4   0     3802.81     3775.58     70.47 o 
  -2   4   0     2340.08     2039.00     45.50 o 
  -1   4   0      161.16      208.98     22.16 o 
   0   4   0     9287.62     9485.96    254.44 o 
   1   4   0     1363.60     1418.44     31.45 o 
   2   4   0     4951.02     4526.83    126.20 o 
   3   4   0       65.05       48.10      4.03 o 
   4   4   0     1419.04     1413.13     46.37 o 
   5   4   0      301.81      343.90     36.80 o 
   6   4   0      641.50      638.29     26.51 o 
   7   4   0      781.75      893.14     52.23 o 
   8   4   0       47.63       37.99     22.56 o 
   9   4   0      129.46      206.56     35.61 o 
 -11   5   0      156.36      143.25     32.45 o 
 -10   5   0       12.70       26.91     16.62 o 
  -9   5   0      292.13      256.88     31.86 o 
  -8   5   0      468.60      489.82     39.57 o 
  -7   5   0       46.63       37.83      4.97 o 
  -6   5   0      931.07     1012.25     54.81 o 
  -5   5   0      998.46      920.15     23.55 o 
  -4   5   0        2.94        9.89      4.48 o 
  -3   5   0      148.13      122.97      4.67 o 
  -2   5   0     1697.63     1609.39     37.03 o 
  -1   5   0     2505.25     2505.76     69.92 o 
   0   5   0       16.61        6.96      5.27 o 
   1   5   0       56.33       80.62      5.97 o 
   2   5   0     1598.80     1597.16     40.86 o 
   3   5   0     1923.42     1868.89     82.51 o 
   4   5   0       39.44       27.37     15.52 o 
   5   5   0      104.81       98.78     13.42 o 
   6   5   0      515.43      507.71     23.35 o 
   8   5   0       51.47       25.72     24.93 o 
   9   5   0       74.19       88.25     34.03 o 
 -11   6   0        3.92       24.93     28.89 o 
 -10   6   0      104.87       98.53     24.14 o 
  -9   6   0      110.78      154.29     15.44 o 
  -8   6   0       14.48       16.13      7.12 o 
  -7   6   0        2.06        6.16      5.74 o 
  -6   6   0        9.14       29.26     14.84 o 
  -5   6   0     2903.88     2976.72     49.19 o 
  -4   6   0     2756.99     2841.52     65.49 o 
  -3   6   0      264.55      192.97     12.64 o 
  -2   6   0        0.91        6.25      9.10 o 
  -1   6   0      533.45      486.62     22.36 o 
   0   6   0     1560.55     1524.51     66.28 o 
   1   6   0      725.65      720.32     19.53 o 
   2   6   0       70.51       75.86      7.52 o 
   3   6   0      459.98      464.39     15.17 o 
   4   6   0      367.42      412.23     28.69 o 
   5   6   0      879.90      939.43     56.98 o 
   6   6   0       36.68       39.57      8.71 o 
   7   6   0      283.78      277.40     36.80 o 
   8   6   0      334.09      321.72     45.11 o 
   9   6   0      124.94      197.46     41.55 o 
 -11   7   0      202.89      231.50     31.66 o 
 -10   7   0        3.16       19.02     45.31 o 
  -9   7   0        5.71        3.52     12.07 o 
  -8   7   0       26.56       40.46      7.17 o 
  -7   7   0      765.57      799.61     22.24 o 
  -6   7   0      400.89      449.66     17.41 o 
  -5   7   0       57.70       46.60     16.62 o 
  -4   7   0        9.37       19.69      4.72 o 
  -3   7   0      122.97      149.32     31.06 o 
  -2   7   0     3884.40     3955.93     92.03 o 
  -1   7   0      349.82      391.80     12.81 o 
   0   7   0     1538.34     1829.21     43.83 o 
   1   7   0     1846.49     1929.72     54.68 o 
   2   7   0     3140.21     3111.98     77.73 o 
   3   7   0      283.70      284.62     10.86 o 
   4   7   0       29.72       28.49     21.76 o 
   5   7   0      126.89      138.50     20.97 o 
   6   7   0      149.39      109.22     12.27 o 
   7   7   0       20.01       71.23     30.87 o 
   8   7   0        0.38      -23.35     32.05 o 
 -11   8   0        0.88       28.10     27.70 o 
 -10   8   0      229.77      237.94     26.32 o 
  -9   8   0      316.23      285.92     35.02 o 
  -8   8   0      104.26       91.97      6.85 o 
  -7   8   0       22.68       33.37      5.63 o 
  -6   8   0      189.75      254.24     10.60 o 
  -5   8   0      484.25      556.83     23.74 o 
  -4   8   0       30.20       24.93      4.75 o 
  -3   8   0      286.45      352.73     14.05 o 
  -2   8   0      526.95      848.51    125.84 o 
  -1   8   0     1459.37     1512.71     37.74 o 
   0   8   0      290.26      405.51     37.00 o 
   1   8   0       52.70       43.66     12.07 o 
   2   8   0     4691.76     4918.54    123.12 o 
   3   8   0       52.98      105.31     44.72 o 
   4   8   0      653.72      698.44     44.72 o 
   5   8   0        2.80       -5.54     20.58 o 
   6   8   0      300.26      295.60     42.34 o 
   7   8   0      144.47      217.64     33.24 o 
 -11   9   0       19.52       42.37     20.84 o 
 -10   9   0       74.61       87.81     19.19 o 
  -9   9   0       46.42       54.12     12.78 o 
  -8   9   0      304.59      333.39     22.16 o 
  -7   9   0      324.76      290.43     12.49 o 
  -6   9   0        1.85       -0.24      6.59 o 
  -5   9   0      390.12      379.15     11.93 o 
  -4   9   0      732.72      884.83     24.93 o 
  -3   9   0      535.03      559.99     18.63 o 
  -2   9   0      145.58      143.14      9.58 o 
  -1   9   0     1028.21      976.61     27.08 o 
   0   9   0     1319.17     1380.86     69.45 o 
   1   9   0       89.56      423.81    118.91 o 
   2   9   0     2585.84     2532.16    162.84 o 
   3   9   0      312.22      339.04     20.25 o 
   4   9   0       62.75       95.37     31.26 o 
   5   9   0       44.96       58.57     11.48 o 
   6   9   0       62.34       53.03     33.24 o 
   7   9   0        1.31       43.92     37.59 o 
 -11  10   0       24.88       -5.14     26.12 o 
 -10  10   0        2.78       15.59     15.83 o 
  -9  10   0       43.80       38.32     13.57 o 
  -8  10   0      143.13      143.73     18.20 o 
  -7  10   0       51.03       67.79      8.34 o 
  -6  10   0      133.39      144.99      9.73 o 
  -5  10   0      100.88      107.09      7.99 o 
  -4  10   0      366.45      367.23     15.43 o 
  -3  10   0     1808.94     1883.51     63.10 o 
  -2  10   0       55.04      133.26     23.55 o 
  -1  10   0       10.76       16.16      7.39 o 
   0  10   0       21.60       51.14     14.64 o 
   1  10   0      210.85      220.92     28.10 o 
   2  10   0      819.77      786.67     37.12 o 
   3  10   0      569.82      516.92     26.07 o 
   4  10   0      168.12      129.80     32.05 o 
   5  10   0      273.80      220.81     36.41 o 
   6  10   0      473.26      449.93     47.88 o 
 -10  11   0       88.14      173.72     39.18 o 
  -9  11   0      184.23      184.80     17.57 o 
  -8  11   0       21.14       28.76     10.62 o 
  -7  11   0      247.77      219.34     28.10 o 
  -6  11   0      671.34      695.25     22.70 o 
  -5  11   0        9.17       17.06      6.28 o 
  -4  11   0     1009.24      990.88     26.12 o 
  -3  11   0       79.63       96.37     17.02 o 
  -2  11   0      905.05      925.05     32.05 o 
  -1  11   0     1125.22     1102.13     33.64 o 
   0  11   0     2137.22     2319.62    112.78 o 
   1  11   0      339.04      331.99     52.43 o 
   2  11   0      321.96      312.39     38.38 o 
   3  11   0      117.41      203.40     34.82 o 
   4  11   0      221.55      201.42     29.28 o 
   5  11   0       12.08       47.49     32.84 o 
 -10  12   0        1.12       17.63     18.24 o 
  -9  12   0       15.27       85.15     53.82 o 
  -8  12   0      205.17      215.13     43.33 o 
  -7  12   0      276.79      245.59     20.25 o 
  -6  12   0       22.10       42.92      9.59 o 
  -5  12   0      662.31      600.30     23.35 o 
  -4  12   0      250.80      200.63     13.45 o 
  -3  12   0       59.84       38.06     13.27 o 
  -2  12   0        0.32       15.41     11.15 o 
  -1  12   0      977.90      998.71     38.19 o 
   0  12   0      185.91      213.35     20.81 o 
   1  12   0      154.14      165.45     45.11 o 
   2  12   0        3.63      -25.72     25.72 o 
   3  12   0       27.86       36.80     20.97 o 
   4  12   0      307.81      238.22     30.07 o 
  -9  13   0        8.86        1.25     19.81 o 
  -8  13   0        3.57      -22.62     22.62 o 
  -7  13   0      184.52      198.68     36.80 o 
  -6  13   0       77.00       64.20     12.86 o 
  -5  13   0        9.01        4.35      8.31 o 
  -4  13   0      434.08      394.93     20.18 o 
  -3  13   0      347.99      322.65     34.63 o 
  -2  13   0      104.68       75.56     14.44 o 
  -1  13   0       69.67       24.93     15.43 o 
   0  13   0        3.90       -5.14     11.75 o 
   1  13   0      227.67      212.10     29.28 o 
   2  13   0       73.87       85.48     28.49 o 
  -8  14   0       23.61       41.96     32.25 o 
  -7  14   0       47.19       61.23     38.58 o 
  -6  14   0      142.91      163.47     24.93 o 
  -5  14   0      184.63      177.68     20.97 o 
  -4  14   0      118.31       86.27     18.60 o 
  -3  14   0      203.18      226.22     43.73 o 
  -2  14   0      150.04      128.61     22.56 o 
  -1  14   0      428.10      401.26     39.18 o 
   0  14   0       15.72       15.83     25.33 o 
   1  14   0       31.32        3.96     19.79 o 
   2  14   0       73.77       41.95     21.76 o 
  -7  15   0       72.75       35.66     27.11 o 
  -6  15   0       21.59       68.85     39.18 o 
  -5  15   0       56.78       42.34     14.25 o 
  -4  15   0      121.29      116.74     18.99 o 
  -3  15   0      192.68      184.80     31.26 o 
  -2  15   0        5.12       18.60     16.62 o 
  -1  15   0       33.36       54.61     19.79 o 
   0  15   0     1005.07     1002.35     76.37 o 
   1  15   0      161.19      184.40     34.82 o 
  -5  16   0        7.32        3.96     27.30 o 
  -4  16   0       99.54      127.42     30.47 o 
  -3  16   0      130.13      118.14     66.88 o 
  -2  16   0       53.95       26.49     17.08 o 
   2 -16   1       25.45       13.06     18.60 o 
   3 -16   1      184.33      159.97     20.15 o 
   4 -16   1      179.74      130.19     25.72 o 
   5 -16   1        2.35      -15.43     26.91 o 
  -1 -15   1        7.39        8.31     21.76 o 
   0 -15   1      417.16      409.17     47.88 o 
   1 -15   1      211.10      240.99     35.61 o 
   2 -15   1        1.40      -24.93     24.93 o 
   3 -15   1      251.79      193.90     30.07 o 
   4 -15   1       60.44       53.42     16.62 o 
   5 -15   1      518.40      483.96     51.05 o 
   6 -15   1       14.96       50.65     36.01 o 
   7 -15   1      129.70      206.86     32.45 o 
  -2 -14   1       90.78       83.50     34.43 o 
  -1 -14   1      134.54      135.34     32.45 o 
   0 -14   1        1.18      -24.93     24.93 o 
   1 -14   1      197.15      169.76     30.07 o 
   2 -14   1       63.22       53.82     25.72 o 
   3 -14   1      161.32      169.76     24.53 o 
   4 -14   1       15.34        5.54     15.04 o 
   5 -14   1      287.07      268.30     22.16 o 
   6 -14   1      163.75      132.73     14.93 o 
   7 -14   1      126.25      139.16     47.88 o 
   8 -14   1       24.18       30.60     22.76 o 
  -3 -13   1       35.67       -9.10     33.64 o 
  -2 -13   1      446.46      493.86     48.67 o 
  -1 -13   1      190.35      189.55     31.26 o 
   0 -13   1      201.10      197.93     60.94 o 
   1 -13   1       17.28        1.19     21.76 o 
   2 -13   1      223.03      221.60     26.12 o 
   3 -13   1      442.11      446.28     28.29 o 
   4 -13   1      269.52      253.26     20.18 o 
   5 -13   1        6.48       -9.50     10.29 o 
   6 -13   1       12.93       16.70     12.84 o 
   7 -13   1      359.30      382.05     21.66 o 
   8 -13   1       16.23       30.24     14.44 o 
   9 -13   1        0.26        3.58     20.53 o 
  -4 -12   1      199.34      216.46     38.38 o 
  -3 -12   1       32.83        2.37     19.39 o 
  -2 -12   1       45.41       29.68     28.49 o 
  -1 -12   1      140.34      155.09     15.97 o 
   0 -12   1      281.03      306.25     19.58 o 
   1 -12   1      860.69      786.14     30.19 o 
   2 -12   1        1.27       -8.25     10.82 o 
   3 -12   1       21.64        7.74     12.71 o 
   4 -12   1      176.47      186.78     16.22 o 
   5 -12   1      452.10      461.80     20.97 o 
   6 -12   1        3.87        6.23     13.85 o 
   7 -12   1        0.73       -6.68      8.56 o 
   8 -12   1      324.18      340.03     31.26 o 
   9 -12   1      118.22       93.84     25.92 o 
  10 -12   1        2.04       21.46     18.93 o 
  -5 -11   1       40.84       17.02     41.55 o 
  -4 -11   1       11.89       47.09     20.97 o 
  -3 -11   1      117.89      235.06     35.61 o 
  -2 -11   1     1368.31     1416.32     51.52 o 
  -1 -11   1       98.93       97.38     14.82 o 
   0 -11   1      267.33      388.18     56.39 o 
   1 -11   1      612.13      616.77     33.64 o 
   2 -11   1     2612.42     2711.01     80.23 o 
   3 -11   1       34.85       49.04      7.97 o 
   4 -11   1      293.27      230.70     17.81 o 
   5 -11   1      302.85      333.23     27.90 o 
   6 -11   1      378.68      350.74     16.65 o 
   7 -11   1      211.34      197.40     12.93 o 
   8 -11   1        0.05        7.93     10.54 o 
   9 -11   1      116.51      150.11     21.57 o 
  10 -11   1      104.68      143.61     30.67 o 
  -6 -10   1      410.01      523.14     55.40 o 
  -5 -10   1      557.49      730.89     62.92 o 
  -4 -10   1      290.46      353.38     44.32 o 
  -3 -10   1      102.30      139.96     19.39 o 
  -2 -10   1     1172.92     1285.03     48.97 o 
  -1 -10   1      659.87      670.45     23.04 o 
   0 -10   1     1063.96     1119.86     33.66 o 
   1 -10   1      284.22      274.51     13.69 o 
   2 -10   1       14.13       16.48      7.49 o 
   3 -10   1     1110.33     1250.16     46.50 o 
   4 -10   1      592.85      562.32     19.79 o 
   5 -10   1        3.14       -2.36      8.19 o 
   6 -10   1        2.88       -0.58      6.33 o 
   7 -10   1      167.95      160.15     11.52 o 
   8 -10   1       86.86       90.37      9.45 o 
   9 -10   1       31.60       30.28     10.78 o 
  10 -10   1        5.57       25.05     18.46 o 
  11 -10   1       14.18       20.36     16.15 o 
  -7  -9   1       45.39        2.37     36.80 o 
  -5  -9   1       61.90       51.05     26.91 o 
  -4  -9   1      330.79      332.29     24.14 o 
  -3  -9   1      311.07      341.30     17.74 o 
  -2  -9   1      788.87      917.57     50.06 o 
  -1  -9   1      180.14      216.35     12.15 o 
   0  -9   1      357.25      447.65     22.03 o 
   1  -9   1       43.33      123.19     19.59 o 
   2  -9   1       77.14       94.97      9.46 o 
   3  -9   1      196.53      179.15     33.44 o 
   4  -9   1      847.04      858.71     27.70 o 
   5  -9   1      780.52      886.27    100.12 o 
   6  -9   1      452.74      510.27     15.38 o 
   7  -9   1      321.70      371.18     49.46 o 
   8  -9   1      155.47      175.68     10.46 o 
   9  -9   1        6.64       24.75     18.80 o 
  10  -9   1      136.16      159.92     50.45 o 
  11  -9   1        0.09      -10.42     22.16 o 
  -7  -8   1       60.67      120.30     20.58 o 
  -6  -8   1      244.67      219.62     32.05 o 
  -5  -8   1       42.96       84.29     23.35 o 
  -4  -8   1      210.09      173.85     11.90 o 
  -3  -8   1       14.77       14.06      6.47 o 
  -2  -8   1     1492.44     1741.13     74.44 o 
  -1  -8   1     1115.97     1149.86     34.28 o 
   0  -8   1      190.26      178.40     11.25 o 
   1  -8   1     2742.02     2715.00     68.61 o 
   2  -8   1     4782.58     4866.41    108.06 o 
   3  -8   1        6.50       40.69      6.46 o 
   4  -8   1      781.26      819.53     24.93 o 
   5  -8   1     2435.25     2509.57     48.14 o 
   6  -8   1       63.98       82.44     27.30 o 
   7  -8   1      197.45      175.98     17.21 o 
   8  -8   1       54.87       68.76     26.32 o 
   9  -8   1      330.05      313.85     15.11 o 
  10  -8   1       99.25      101.91     16.76 o 
  11  -8   1       22.09       31.66     27.30 o 
  -8  -7   1      130.89      246.93     40.36 o 
  -7  -7   1      180.58      129.00     26.12 o 
  -6  -7   1      904.46      973.86     66.08 o 
  -5  -7   1      811.73      760.57     52.63 o 
  -4  -7   1       57.17       52.04     14.64 o 
  -3  -7   1     1394.21     1373.71     40.30 o 
  -2  -7   1     1540.66     1565.43     42.29 o 
  -1  -7   1      722.74      710.82     28.89 o 
   0  -7   1     1817.48     1759.77     43.76 o 
   1  -7   1      713.67      758.05     19.45 o 
   2  -7   1     2534.73     2681.63    171.54 o 
   3  -7   1      768.38      689.26     32.84 o 
   4  -7   1      309.67      235.94     14.25 o 
   5  -7   1       16.18       11.74      4.74 o 
   6  -7   1      933.98     1026.47     23.59 o 
   7  -7   1     2400.76     2390.17     62.72 o 
   8  -7   1       31.23       29.44      5.73 o 
   9  -7   1       98.77       91.40     11.67 o 
  10  -7   1        6.14       24.24     17.41 o 
  11  -7   1       94.55      104.07     30.87 o 
  -9  -6   1       51.29      105.66     40.36 o 
  -8  -6   1      194.37      199.44     30.47 o 
  -7  -6   1      209.46      221.60     37.99 o 
  -6  -6   1      193.02      261.57     37.20 o 
  -5  -6   1     1286.59     1326.45     73.21 o 
  -4  -6   1     1889.77     1727.89     47.29 o 
  -3  -6   1       29.71       21.88     17.81 o 
  -2  -6   1       28.37       33.12      5.69 o 
  -1  -6   1       14.15       -1.78      5.26 o 
   0  -6   1     5124.59     4948.59    180.45 o 
   1  -6   1     3713.95     4049.70    119.31 o 
   2  -6   1     1312.34     1169.46     31.09 o 
   3  -6   1      291.69      280.17     10.29 o 
   4  -6   1     1260.76     1358.00     41.68 o 
   5  -6   1      920.72     1156.49     95.76 o 
   6  -6   1      249.52      228.43     10.88 o 
   7  -6   1      114.96      126.46     14.64 o 
   8  -6   1       22.77       27.08     15.83 o 
   9  -6   1       30.47       37.39     14.64 o 
  10  -6   1        2.22        3.17     15.83 o 
  11  -6   1        2.90       -7.12     27.30 o 
  -9  -5   1       93.49      113.57     24.93 o 
  -8  -5   1       35.90       56.59     21.37 o 
  -7  -5   1       50.30       39.18      7.52 o 
  -6  -5   1      516.19      550.05     43.13 o 
  -5  -5   1        1.87        9.26     16.03 o 
  -4  -5   1        2.76       27.01     12.71 o 
  -3  -5   1     1340.89     1334.84    106.05 o 
  -2  -5   1       49.41       44.73      9.89 o 
  -1  -5   1      260.83      311.96     25.72 o 
   0  -5   1      432.07      498.08     32.84 o 
   1  -5   1     1474.63     1408.43     38.59 o 
   2  -5   1     3079.15     2888.97     62.65 o 
   3  -5   1      117.13      116.20      5.59 o 
   4  -5   1       26.68       20.38      5.94 o 
   5  -5   1      467.73      488.10     14.62 o 
   6  -5   1     1164.18     1197.80     28.15 o 
   7  -5   1      472.15      444.32     17.81 o 
   8  -5   1      262.31      295.78     27.11 o 
   9  -5   1      690.22      770.86     60.15 o 
  10  -5   1       26.53       65.69     24.53 o 
  11  -5   1       75.86       81.12     24.53 o 
  -9  -4   1      199.33      220.81     38.78 o 
  -8  -4   1       23.43       49.86     31.66 o 
  -7  -4   1      311.16      303.12     14.64 o 
  -6  -4   1      631.53      749.09     51.05 o 
  -5  -4   1      250.20      228.95     31.66 o 
  -4  -4   1     1123.23     1085.47     35.92 o 
  -3  -4   1       47.44       29.25     10.25 o 
  -2  -4   1       13.50       16.23      6.14 o 
  -1  -4   1     3738.93     3848.87    130.71 o 
   0  -4   1     3879.76     3614.48    155.72 o 
   1  -4   1     3375.43     3135.99     76.88 o 
   2  -4   1     1400.60     1418.65     37.99 o 
   3  -4   1     3611.09     3527.79     77.84 o 
   4  -4   1       97.42      117.01      8.71 o 
   5  -4   1      134.99      123.68      5.54 o 
   6  -4   1      143.02      165.90      6.82 o 
   7  -4   1      251.39      302.02     24.53 o 
   8  -4   1      411.98      397.13     33.04 o 
   9  -4   1      142.44      194.30     30.07 o 
  10  -4   1      116.76      188.36     24.53 o 
  11  -4   1       58.71      136.52     34.82 o 
 -10  -3   1       17.99      -17.41     32.05 o 
  -9  -3   1        2.56       26.51     32.05 o 
  -8  -3   1      160.63      191.92     24.53 o 
  -7  -3   1      401.76      447.56     36.80 o 
  -6  -3   1       47.40       53.87      4.17 o 
  -5  -3   1       35.45       46.16      4.97 o 
  -4  -3   1      516.34      562.37     24.47 o 
  -3  -3   1     1800.02     1997.81     80.52 o 
  -2  -3   1       84.49      101.63     12.66 o 
  -1  -3   1     1018.77     1219.06     39.30 o 
   0  -3   1     6578.54     6892.07    209.73 o 
   1  -3   1      113.78       47.17      3.65 o 
   2  -3   1        1.00        4.47      9.50 o 
   3  -3   1      136.00      127.73      4.95 o 
   4  -3   1     2152.32     2145.67     36.12 o 
   5  -3   1      777.76      784.90     18.60 o 
   6  -3   1       27.94       30.46      3.86 o 
   7  -3   1      367.72      370.57     13.69 o 
   8  -3   1      103.92      115.78     27.70 o 
   9  -3   1      204.01      212.50     29.28 o 
  10  -3   1       24.76       24.93     27.30 o 
  11  -3   1       19.70       72.81     26.12 o 
 -10  -2   1      272.44      259.99     41.95 o 
  -9  -2   1       10.94       -9.89     19.39 o 
  -8  -2   1      270.82      314.60     26.12 o 
  -7  -2   1        6.27        2.14      8.71 o 
  -6  -2   1      774.48      885.81     26.91 o 
  -5  -2   1      205.29      223.69     10.18 o 
  -4  -2   1     2410.42     2636.50     66.72 o 
  -3  -2   1     1215.80     1352.29     47.83 o 
  -2  -2   1     4417.45     4974.83    217.12 o 
  -1  -2   1       86.36      187.76     10.77 o 
   0  -2   1     3732.13     3761.21    114.76 o 
   1  -2   1      191.97      288.87     16.22 o 
   2  -2   1     4748.70     5007.79    112.31 o 
   3  -2   1       49.43       46.81      2.85 o 
   4  -2   1      109.76      121.10      4.89 o 
   5  -2   1     2697.67     2537.17     41.91 o 
   6  -2   1      841.87      779.64     53.42 o 
   7  -2   1      156.34      158.34     19.39 o 
   8  -2   1        2.33       -5.31      9.46 o 
   9  -2   1       24.68      -10.68     26.12 o 
  10  -2   1       99.85      207.75     34.43 o 
  11  -2   1       12.84       44.72     38.78 o 
 -10  -1   1       10.83       44.32     31.66 o 
  -9  -1   1        7.00       42.74     26.51 o 
  -8  -1   1       79.84       63.08     11.36 o 
  -7  -1   1       85.67       90.06      8.06 o 
  -6  -1   1      472.35      455.90     15.21 o 
  -5  -1   1     1449.67     1601.48     39.66 o 
  -4  -1   1      475.41      476.51     16.89 o 
  -3  -1   1      273.02      254.59     13.85 o 
  -2  -1   1       18.47       23.46      6.82 o 
  -1  -1   1      781.70      978.14     31.64 o 
   2  -1   1    10324.19     9773.12    234.38 o 
   3  -1   1     1938.94     1763.46     30.24 o 
   4  -1   1      979.65     1121.24     26.32 o 
   5  -1   1       79.88       72.49      4.17 o 
   6  -1   1     1178.14     1177.89     33.04 o 
   7  -1   1      600.19      559.65     32.05 o 
   8  -1   1      392.64      307.08     25.33 o 
  10  -1   1        5.50       41.55     24.14 o 
  11  -1   1        9.46       34.43     26.51 o 
 -11   0   1      274.16      171.74     38.38 o 
 -10   0   1        0.26       26.12     23.74 o 
  -9   0   1      428.65      418.27     50.65 o 
  -8   0   1      338.66      351.61     46.50 o 
  -7   0   1       97.28      123.73      9.89 o 
  -6   0   1      153.05      158.13      8.25 o 
  -5   0   1     1983.79     2173.43     50.44 o 
  -4   0   1     2764.16     2724.88     54.53 o 
  -3   0   1      435.98      402.83     11.22 o 
  -2   0   1     4343.88     4664.30    138.31 o 
   1   0   1     9748.44     8631.01    557.96 o 
   2   0   1    18064.41    19665.55    897.21 o 
   3   0   1       39.87       37.62      4.35 o 
   4   0   1     3287.11     3308.15     73.59 o 
   5   0   1       53.20       72.91      5.20 o 
   6   0   1       95.69       99.70      8.11 o 
   7   0   1       55.16       49.80      6.11 o 
   8   0   1      105.79       90.36      7.91 o 
   9   0   1      207.00      195.48     26.91 o 
  10   0   1      163.79      182.82     37.20 o 
  11   0   1       13.93      -37.99     37.99 o 
 -11   1   1       75.59      142.85     35.61 o 
 -10   1   1       93.13      146.02     32.84 o 
  -9   1   1       87.86      105.14      9.65 o 
  -8   1   1       72.51       81.90     11.08 o 
  -7   1   1       50.52       40.48      4.99 o 
  -6   1   1     3965.88     3948.62    115.35 o 
  -5   1   1      578.27      588.56     13.47 o 
  -4   1   1        3.82        5.80      3.36 o 
  -3   1   1    15078.62    14633.67    342.15 o 
  -2   1   1     1975.27     1697.02     27.49 o 
   0   1   1      182.03      135.73     12.66 o 
   1   1   1    14472.32    14618.08    518.47 o 
   2   1   1     1594.34     1526.36     45.90 o 
   3   1   1      176.44      224.95      8.50 o 
   4   1   1     3430.91     3680.79    117.89 o 
   5   1   1       56.44       96.65      8.29 o 
   6   1   1       10.00       17.43      7.94 o 
   7   1   1        2.77       -7.89      9.30 o 
   8   1   1       55.46       70.12     14.05 o 
   9   1   1      187.31      182.03     35.22 o 
  10   1   1       10.95       21.76     19.39 o 
 -11   2   1       20.20       10.68     20.58 o 
 -10   2   1      126.65       95.37     27.30 o 
  -9   2   1      321.10      322.65     25.13 o 
  -8   2   1      188.40      159.99     11.48 o 
  -7   2   1       33.97       49.37     12.86 o 
  -6   2   1     1781.06     1723.95     43.92 o 
  -5   2   1      388.96      409.17     14.64 o 
  -4   2   1     2014.48     2118.28     36.03 o 
  -3   2   1      348.95      438.64      8.34 o 
  -2   2   1      733.62      706.46     12.47 o 
  -1   2   1       45.99       34.90      8.90 o 
   0   2   1        9.43       14.78      2.77 o 
   1   2   1     2663.93     2351.56     60.91 o 
   2   2   1     2846.39     3322.50    214.87 o 
   3   2   1     2109.85     2054.67    142.26 o 
   4   2   1     2112.93     2011.70    120.69 o 
   5   2   1      225.46      216.20     15.36 o 
   6   2   1      246.97      285.75     17.77 o 
   7   2   1      476.19      494.25     47.49 o 
   8   2   1       92.44       53.42     19.39 o 
   9   2   1      158.04      104.87     31.66 o 
  10   2   1        0.53       10.68     25.33 o 
 -11   3   1       44.45      119.51     32.84 o 
 -10   3   1       31.89       -5.54     26.51 o 
  -9   3   1       35.19       38.50     20.58 o 
  -8   3   1      406.28      388.23     28.49 o 
  -7   3   1       52.71       50.59      8.11 o 
  -6   3   1        7.96        9.23      5.34 o 
  -5   3   1      215.03      210.85      9.89 o 
  -4   3   1     4060.58     4013.76     58.33 o 
  -3   3   1      450.44      500.15     12.27 o 
  -2   3   1     2778.86     2809.33     58.69 o 
  -1   3   1     1317.45     1358.28     28.11 o 
   0   3   1      573.06      431.21     16.22 o 
   1   3   1     9570.34     9373.69    292.96 o 
   2   3   1       38.27       46.07      3.07 o 
   3   3   1     4529.92     5088.21    173.72 o 
   4   3   1      649.18      711.07     21.68 o 
   5   3   1     1188.83     1296.32     53.22 o 
   6   3   1       50.86       26.11      9.21 o 
   7   3   1       48.36       68.85     17.81 o 
   8   3   1      132.22      186.78     26.91 o 
   9   3   1      432.07      471.30     48.28 o 
  10   3   1       20.11       51.84     34.43 o 
 -11   4   1        5.64       85.87     32.45 o 
 -10   4   1      105.05      137.31     28.49 o 
  -9   4   1        0.62       -4.29     11.67 o 
  -8   4   1      427.86      356.93     16.92 o 
  -7   4   1     1896.34     1835.18     44.39 o 
  -6   4   1      739.96      715.10     13.41 o 
  -5   4   1      158.08      149.61      7.91 o 
  -4   4   1      342.36      417.90     12.27 o 
  -3   4   1     1748.29     1713.22     32.23 o 
  -2   4   1    16161.44    15584.30    324.10 o 
  -1   4   1     1420.58     1292.22     42.34 o 
   0   4   1     2511.50     2681.80     71.03 o 
   1   4   1     1093.49     1064.32     27.52 o 
   2   4   1     5462.73     5849.93    136.69 o 
   3   4   1      654.55      660.97     31.86 o 
   4   4   1       86.56       92.21     10.70 o 
   5   4   1        7.67        8.83      6.90 o 
   6   4   1      935.82      923.61     37.59 o 
   7   4   1      619.29      601.89     49.07 o 
   8   4   1       19.64       57.38     22.56 o 
   9   4   1       13.31       -6.73     25.72 o 
 -11   5   1       98.84      120.30     24.14 o 
 -10   5   1        3.85       16.22     16.62 o 
  -9   5   1       85.31      106.77     32.65 o 
  -8   5   1      391.55      422.73     16.10 o 
  -7   5   1       40.72       34.34      5.03 o 
  -6   5   1     1367.92     1385.31     24.91 o 
  -5   5   1      501.41      526.15     13.65 o 
  -4   5   1      112.18       72.19      9.10 o 
  -3   5   1       42.63       22.16      8.11 o 
  -2   5   1     3679.10     3796.73     80.25 o 
  -1   5   1     2869.73     2852.92     61.40 o 
   0   5   1     1365.88     1376.45     33.07 o 
   1   5   1       20.29       25.91      5.23 o 
   2   5   1      153.82      134.37     10.29 o 
   3   5   1      104.15       92.66     11.59 o 
   4   5   1     1637.68     1661.84     52.96 o 
   5   5   1       23.88       21.55     15.83 o 
   6   5   1      417.23      430.54     24.14 o 
   7   5   1        9.25       34.03     21.37 o 
   8   5   1       29.90       96.95     26.51 o 
   9   5   1       42.41       50.65     34.82 o 
 -11   6   1       21.20       43.13     19.39 o 
 -10   6   1       64.62      101.70     27.70 o 
  -9   6   1      284.63      259.32     17.71 o 
  -8   6   1       61.58       96.15     17.41 o 
  -7   6   1       29.31       28.46      5.23 o 
  -6   6   1      255.41      265.99     10.29 o 
  -5   6   1      903.52      921.04     53.22 o 
  -4   6   1     2674.03     2774.10     47.98 o 
  -3   6   1     3847.54     3986.28     92.00 o 
  -2   6   1      254.86      193.19      6.94 o 
  -1   6   1      695.49      650.74     17.21 o 
   0   6   1      431.47      435.78     17.20 o 
   1   6   1     1635.36     1600.93     39.87 o 
   2   6   1      585.89      602.15     17.42 o 
   3   6   1       27.76       27.45      4.55 o 
   4   6   1      637.26      623.31     27.38 o 
   5   6   1     1216.30     1300.73     45.90 o 
   6   6   1      299.56      330.42     20.58 o 
   7   6   1       96.20       13.45     20.18 o 
   8   6   1      249.83      350.21     52.63 o 
 -11   7   1      186.73      209.33     32.05 o 
 -10   7   1      165.65      207.79     20.05 o 
  -9   7   1       10.16       11.48      8.31 o 
  -8   7   1      209.37      204.67     10.29 o 
  -7   7   1      686.67      753.36     33.83 o 
  -6   7   1       97.04      137.81      6.27 o 
  -5   7   1       14.04       37.08      5.34 o 
  -4   7   1      100.11       85.66      5.12 o 
  -3   7   1      754.46      677.82     32.25 o 
  -2   7   1      745.25      832.78     18.74 o 
  -1   7   1      515.75      575.94     17.47 o 
   0   7   1      468.26      478.39     14.53 o 
   1   7   1     1428.43     1406.44     36.01 o 
   2   7   1     1550.17     1453.44     47.49 o 
   3   7   1      381.42      352.02     45.51 o 
   4   7   1      681.15      668.76     39.18 o 
   5   7   1      122.25      111.59     13.85 o 
   6   7   1       44.55       62.92     11.08 o 
   7   7   1       11.35       51.84     24.53 o 
   8   7   1       50.61       49.86     37.99 o 
 -11   8   1        2.22      -17.76     17.76 o 
 -10   8   1       44.97       95.47     18.87 o 
  -9   8   1      224.47      206.15     44.52 o 
  -8   8   1       13.22       23.71      7.91 o 
  -7   8   1       11.94       20.10      5.33 o 
  -6   8   1      539.53      562.46     14.14 o 
  -5   8   1      698.52      760.77     17.20 o 
  -4   8   1        5.07       51.23     15.43 o 
  -3   8   1      305.83      312.38     32.05 o 
  -2   8   1     2400.29     2382.22    126.23 o 
  -1   8   1      778.88      801.23     91.41 o 
   0   8   1     1194.75     1277.51     69.65 o 
   1   8   1      328.30      345.09     32.05 o 
   2   8   1     1499.90     1401.97     42.75 o 
   3   8   1     1029.60     1040.43     34.03 o 
   4   8   1       86.24       38.78     24.53 o 
   5   8   1        0.48       -7.91     12.66 o 
   6   8   1      209.41      299.16     34.82 o 
   7   8   1      106.62       36.01     36.41 o 
 -11   9   1       12.60       26.51     40.76 o 
 -10   9   1       70.20       98.33     27.90 o 
  -9   9   1      458.73      388.38     22.36 o 
  -8   9   1      296.26      270.86     13.67 o 
  -7   9   1      117.26      125.21     12.66 o 
  -6   9   1       22.75       49.52     47.68 o 
  -5   9   1      148.22      151.87      7.21 o 
  -4   9   1     1298.98     1556.75     48.67 o 
  -3   9   1       45.28       69.89     15.43 o 
  -2   9   1       92.80      115.72     18.40 o 
  -1   9   1       17.99       42.87     22.16 o 
   0   9   1     1237.17     1319.30     39.33 o 
   1   9   1     2921.21     2873.87     72.82 o 
   2   9   1        5.08      125.44     15.43 o 
   3   9   1      613.69      574.98     37.20 o 
   4   9   1     1215.19     1207.73     49.86 o 
   5   9   1      331.28      305.10     22.95 o 
   6   9   1       19.31       36.01     35.22 o 
   7   9   1       48.21       90.62     40.76 o 
 -11  10   1       98.00       38.38     34.03 o 
 -10  10   1        1.31      -29.32     42.34 o 
  -9  10   1        9.18       -4.08     14.29 o 
  -8  10   1       21.66        7.57      7.67 o 
  -7  10   1      796.93      830.82     22.04 o 
  -6  10   1      687.48      664.34     21.05 o 
  -5  10   1       89.05       69.63      6.90 o 
  -4  10   1      880.59      847.63     22.56 o 
  -3  10   1     2064.36     2113.26     51.88 o 
  -2  10   1     1020.22     1110.70     73.01 o 
  -1  10   1      199.54      214.97     31.66 o 
   0  10   1      351.53      458.10     53.22 o 
   1  10   1      226.22      279.57     22.56 o 
   2  10   1      506.66      595.81     31.54 o 
   3  10   1      275.28      251.28     32.05 o 
   4  10   1       30.54       58.96     20.58 o 
   5  10   1       89.28      148.79     32.05 o 
   6  10   1      162.29      158.29     24.93 o 
 -10  11   1       41.00       29.68     33.24 o 
  -9  11   1      259.85      291.25     19.83 o 
  -8  11   1        1.06        8.09     13.06 o 
  -7  11   1      138.99      161.05     11.21 o 
  -6  11   1      529.16      472.58     17.30 o 
  -5  11   1      171.96      105.66      9.50 o 
  -4  11   1       95.86       94.97      7.91 o 
  -3  11   1      213.94      208.99     10.78 o 
  -2  11   1       12.10       21.47     12.86 o 
  -1  11   1       12.23       26.27      8.51 o 
   0  11   1     3589.96     3617.86    175.30 o 
   1  11   1      129.25       97.06     44.32 o 
   2  11   1      147.93      114.68     21.96 o 
   3  11   1      127.63      116.34     20.97 o 
   4  11   1      156.89      150.37     32.45 o 
   5  11   1       16.21       30.47     35.61 o 
 -10  12   1        6.96       13.06     30.07 o 
  -9  12   1       12.84       13.57     22.72 o 
  -8  12   1        5.55        5.56     13.06 o 
  -7  12   1      216.89      218.86     47.29 o 
  -6  12   1       17.97       25.74     11.67 o 
  -5  12   1      265.78      288.48     14.64 o 
  -4  12   1      254.61      288.48     14.64 o 
  -3  12   1      637.43      616.65     29.28 o 
  -2  12   1      140.92      155.68     25.13 o 
  -1  12   1      201.82      190.69     18.99 o 
   0  12   1     1117.42     1091.37     41.35 o 
   1  12   1      270.11      276.31     21.52 o 
   2  12   1       11.08       57.38     27.30 o 
   3  12   1      162.76      193.11     27.30 o 
   4  12   1      544.95      520.76     56.98 o 
  -9  13   1        0.32       41.55     38.38 o 
  -8  13   1       20.17        7.88     15.92 o 
  -7  13   1      154.84      189.89     16.82 o 
  -6  13   1      123.44      117.70     12.66 o 
  -5  13   1       36.06       41.55     13.45 o 
  -4  13   1      575.02      531.45     24.93 o 
  -3  13   1      336.35      363.98     27.30 o 
  -2  13   1      322.65      305.48     21.86 o 
  -1  13   1       66.88       94.33     29.48 o 
   0  13   1      549.50      550.23    112.78 o 
   1  13   1       76.08       74.79     24.93 o 
   2  13   1       13.54       33.24     32.84 o 
   3  13   1        8.08      -16.22     23.74 o 
  -8  14   1       24.22       35.61     36.01 o 
  -7  14   1       30.24        4.04     16.65 o 
  -6  14   1      137.55      148.60     14.99 o 
  -5  14   1      202.81      226.75     17.81 o 
  -4  14   1       85.91       75.98     16.22 o 
  -3  14   1      167.10      151.29     18.73 o 
  -2  14   1       37.46       13.30     15.25 o 
  -1  14   1      381.49      296.79     35.61 o 
   0  14   1       77.36       94.97     21.76 o 
   1  14   1       10.99      -17.81     17.81 o 
   2  14   1       96.43       69.65     22.56 o 
  -7  15   1       15.29       13.49     21.69 o 
  -6  15   1       10.27       -6.76     19.04 o 
  -5  15   1        4.40       22.95     22.95 o 
  -4  15   1      189.12      160.27     20.97 o 
  -3  15   1      158.75      143.98     19.79 o 
  -2  15   1        1.90        5.78     34.63 o 
  -1  15   1        2.71       25.11     24.53 o 
   0  15   1      487.69      469.32     46.69 o 
  -4  16   1        6.59       23.35     28.89 o 
  -3  16   1      157.00      133.75     30.87 o 
  -2  16   1       88.05      101.90     23.94 o 
   2 -16   2       66.91       15.43     27.70 o 
   3 -16   2      259.64      303.12     31.26 o 
   4 -16   2       81.77       86.66     27.30 o 
   5 -16   2        6.54      -18.99     27.70 o 
  -1 -15   2       69.02       73.60     29.28 o 
   0 -15   2      165.94      224.77     37.59 o 
   1 -15   2      243.98      164.22     36.01 o 
   2 -15   2       44.30       43.13     25.72 o 
   3 -15   2      258.81      247.72     29.68 o 
   4 -15   2       43.47       89.04     21.76 o 
   5 -15   2      524.18      514.04     42.74 o 
   6 -15   2      116.97      142.09     24.93 o 
   7 -15   2       99.67      159.08     41.15 o 
  -2 -14   2      342.64      464.57     50.26 o 
  -1 -14   2       35.47       50.26     32.84 o 
   0 -14   2       54.70       51.05     25.33 o 
   1 -14   2       76.87      105.26     25.33 o 
   2 -14   2      254.19      175.30     20.97 o 
   3 -14   2       22.58      -18.99     18.99 o 
   4 -14   2        1.83       51.84     22.56 o 
   5 -14   2      190.06      205.38     21.37 o 
   6 -14   2      194.52      187.12     26.12 o 
   7 -14   2      273.97      318.86     38.58 o 
   8 -14   2       43.86       62.67     19.79 o 
  -3 -13   2       43.31       89.04     33.24 o 
  -2 -13   2      805.94      865.83     70.04 o 
  -1 -13   2      185.31      184.01     25.72 o 
   0 -13   2      196.84      173.14     47.68 o 
   1 -13   2        1.12        8.71     22.56 o 
   2 -13   2       87.51       73.60     22.95 o 
   3 -13   2      210.35      179.26     22.16 o 
   4 -13   2      277.37      256.43     19.79 o 
   5 -13   2       11.87       22.56      9.89 o 
   6 -13   2        1.76       -1.69     10.36 o 
   7 -13   2      452.63      530.08     33.64 o 
   8 -13   2       52.37       58.01     14.04 o 
   9 -13   2        0.33       22.25     30.07 o 
  -4 -12   2       58.80      120.30     34.43 o 
  -3 -12   2      178.23      174.12     31.26 o 
  -2 -12   2      207.74      272.25     36.41 o 
  -1 -12   2      186.80      192.35     22.95 o 
   0 -12   2      225.70      198.13     16.51 o 
   1 -12   2     1063.38      940.19     46.48 o 
   2 -12   2        1.41       11.34      9.22 o 
   3 -12   2       75.34       70.49     12.27 o 
   4 -12   2      116.51       79.94     13.85 o 
   5 -12   2      118.15      115.45     10.89 o 
   6 -12   2       27.70       32.85     39.77 o 
   7 -12   2        0.29       -2.50     10.77 o 
   8 -12   2      153.67      150.15     15.46 o 
   9 -12   2      219.39      231.10     19.05 o 
  10 -12   2       22.49       30.32     20.50 o 
  -5 -11   2       48.86       91.41     37.20 o 
  -4 -11   2        1.88      -22.16     22.16 o 
  -3 -11   2      225.75      290.85     37.59 o 
  -2 -11   2      272.31      378.54     40.76 o 
  -1 -11   2        3.00       35.60     17.21 o 
   0 -11   2       35.15       58.06     25.33 o 
   1 -11   2      161.69      170.55     13.12 o 
   2 -11   2     2926.68     3132.45     92.97 o 
   3 -11   2      389.87      366.93     25.92 o 
   4 -11   2       58.96       58.17     11.08 o 
   5 -11   2      615.52      619.21     20.93 o 
   6 -11   2       87.96       87.60     39.37 o 
   7 -11   2      202.74      212.21     12.67 o 
   8 -11   2       49.19        4.91     13.61 o 
   9 -11   2       38.38       42.43     13.84 o 
  10 -11   2       92.72      128.68     16.72 o 
  -6 -10   2      148.17      157.10     35.22 o 
  -5 -10   2      143.49      206.56     34.43 o 
  -4 -10   2      149.86       98.14     32.05 o 
  -3 -10   2      207.54      178.68     12.81 o 
  -2 -10   2       67.25      137.78     16.50 o 
  -1 -10   2     2771.44     2802.72    137.51 o 
   0 -10   2      241.30      319.74     27.90 o 
   1 -10   2       66.03       77.17     13.06 o 
   2 -10   2        7.00        0.43     16.03 o 
   3 -10   2      401.51      382.79     18.70 o 
   4 -10   2      332.57      346.65     17.02 o 
   5 -10   2        0.65        2.96      6.79 o 
   6 -10   2      219.14      229.22     11.07 o 
   7 -10   2      184.04      180.28     34.63 o 
   8 -10   2        5.98        9.18      9.58 o 
   9 -10   2       23.94       45.08     11.13 o 
  10 -10   2       46.41       72.49     18.76 o 
  11 -10   2       93.57      109.43     23.22 o 
  -7  -9   2       96.18      199.84     45.11 o 
  -6  -9   2       10.03      -30.87     30.87 o 
  -5  -9   2      106.28      120.30     27.30 o 
  -4  -9   2      436.40      430.00     23.96 o 
  -3  -9   2     1217.17     1187.32     49.46 o 
  -2  -9   2     1519.82     1549.92     86.46 o 
  -1  -9   2        4.37       16.45     16.42 o 
   0  -9   2      882.46      937.56     34.63 o 
   1  -9   2     1163.85     1080.59     30.13 o 
   2  -9   2      481.54      477.57     16.91 o 
   3  -9   2        1.94       18.15      7.26 o 
   4  -9   2      978.46      989.29     34.82 o 
   5  -9   2      557.62      533.30     29.68 o 
   6  -9   2      352.48      341.24     12.58 o 
   7  -9   2      131.71      106.57     10.29 o 
   8  -9   2      322.29      297.64     73.60 o 
   9  -9   2       39.74       68.46     11.95 o 
  10  -9   2        2.09       10.92     16.22 o 
  11  -9   2        5.41       15.12     32.25 o 
  -7  -8   2       50.26       22.16     23.35 o 
  -6  -8   2      377.52      451.12     48.67 o 
  -5  -8   2       25.23       12.77     10.09 o 
  -4  -8   2       14.33       20.02     21.17 o 
  -3  -8   2      232.00      213.04     11.74 o 
  -2  -8   2      141.41      176.85     18.06 o 
  -1  -8   2      202.73      203.67     17.18 o 
   0  -8   2       30.92       28.88     13.45 o 
   1  -8   2      983.73     1041.21     41.27 o 
   2  -8   2     1983.13     2327.55     95.57 o 
   3  -8   2     2669.72     2649.01     62.32 o 
   4  -8   2        0.64       80.73     43.92 o 
   5  -8   2      239.23      443.55     63.51 o 
   6  -8   2      367.18      389.65     11.49 o 
   7  -8   2      612.43      655.41     73.21 o 
   8  -8   2      117.66      117.72     10.56 o 
   9  -8   2      135.53      184.99     17.57 o 
  10  -8   2       52.52       76.88     33.64 o 
  11  -8   2       46.38       35.61     29.28 o 
  -8  -7   2       16.47       21.37     34.43 o 
  -6  -7   2      150.76      147.21     33.24 o 
  -5  -7   2      644.23      586.77     23.37 o 
  -4  -7   2     4224.08     4293.40    134.15 o 
  -3  -7   2       11.52        3.43      7.91 o 
  -2  -7   2     1905.79     1895.68     68.05 o 
  -1  -7   2     4223.75     4304.76    104.79 o 
   0  -7   2      397.36      433.81     26.26 o 
   1  -7   2       96.51      117.54     10.07 o 
   2  -7   2     1525.19     1750.77     57.39 o 
   3  -7   2     1089.43     1184.38     38.38 o 
   4  -7   2      646.40      762.00     20.25 o 
   5  -7   2       35.10       48.85      8.51 o 
   6  -7   2      551.75      643.45     20.04 o 
   7  -7   2      500.14      763.13     87.85 o 
   8  -7   2      494.49      459.73     15.38 o 
   9  -7   2      139.41      144.42     13.48 o 
  10  -7   2       31.91        6.73     19.39 o 
  11  -7   2       19.78      -18.20     18.20 o 
  -9  -6   2       89.53      148.39     44.32 o 
  -8  -6   2      167.71      214.48     33.24 o 
  -7  -6   2      184.84      163.83     30.47 o 
  -6  -6   2      115.69      102.89     22.95 o 
  -5  -6   2       68.07       38.38     17.41 o 
  -4  -6   2     6175.74     6048.14    196.90 o 
  -3  -6   2      335.10      321.71     30.87 o 
  -2  -6   2       46.44       26.20      9.51 o 
  -1  -6   2        5.61        7.58      8.27 o 
   0  -6   2       30.23       48.71      9.50 o 
   1  -6   2       64.23       43.18      9.70 o 
   2  -6   2     3189.17     3276.49     86.91 o 
   3  -6   2      170.98      181.63     11.08 o 
   4  -6   2      194.78      208.18     12.00 o 
   5  -6   2      160.32      186.40     20.97 o 
   6  -6   2     1488.81     1575.32     34.45 o 
   7  -6   2      481.01      471.73     13.67 o 
   8  -6   2      525.80      504.92     17.21 o 
   9  -6   2        4.57       17.33      7.03 o 
  10  -6   2       14.14      -16.62     22.16 o 
  11  -6   2       63.37      108.03     31.66 o 
  -9  -5   2       76.02       49.46     28.49 o 
  -8  -5   2       25.70       45.51     32.84 o 
  -7  -5   2       21.16       14.64      7.91 o 
  -6  -5   2       30.07       41.71      6.93 o 
  -5  -5   2      300.38      316.23     37.99 o 
  -4  -5   2      326.10      288.27     18.16 o 
  -3  -5   2     1862.78     1922.46     64.75 o 
  -2  -5   2     3120.91     3590.16    131.83 o 
  -1  -5   2       42.93       51.47     16.22 o 
   0  -5   2     1564.89     1569.46     66.28 o 
   1  -5   2      388.15      337.47     46.50 o 
   2  -5   2     1266.27     1235.31     33.86 o 
   3  -5   2     1638.59     1491.70     63.31 o 
   4  -5   2      108.36      124.00      6.05 o 
   5  -5   2      445.19      383.20     10.82 o 
   6  -5   2      136.07      131.59     10.82 o 
   7  -5   2       60.30       73.45      8.78 o 
   8  -5   2      169.06      178.78      9.44 o 
   9  -5   2      587.63      647.00     34.43 o 
  10  -5   2      366.21      405.22     32.45 o 
  11  -5   2       14.70      -11.87     27.30 o 
  -9  -4   2       71.26      170.55     38.78 o 
  -8  -4   2       54.65       70.44     20.58 o 
  -7  -4   2        0.96        4.35      5.94 o 
  -6  -4   2      519.65      489.32     48.08 o 
  -5  -4   2     1111.45     1211.00     72.02 o 
  -4  -4   2      241.88      272.32     25.13 o 
  -3  -4   2      274.21      285.08     19.98 o 
  -2  -4   2      549.49      447.48     18.01 o 
  -1  -4   2      542.84      428.42     17.04 o 
   0  -4   2     3211.04     3476.93    103.36 o 
   1  -4   2      255.83      287.58     12.86 o 
   2  -4   2     2715.86     2348.59     64.90 o 
   3  -4   2     7266.54     6918.08    143.86 o 
   4  -4   2     1732.74     1666.30     28.88 o 
   5  -4   2      452.77      467.80     11.03 o 
   6  -4   2      257.89      229.47     14.64 o 
   7  -4   2      271.33      251.65     10.29 o 
   8  -4   2      470.45      470.72     53.03 o 
   9  -4   2       30.55       46.30     18.60 o 
  10  -4   2        8.41        6.33     26.91 o 
  11  -4   2      129.80      124.65     27.70 o 
 -10  -3   2        7.96       23.35     27.30 o 
  -9  -3   2       50.66       23.35     24.53 o 
  -8  -3   2      424.97      484.75     36.41 o 
  -7  -3   2      308.60      335.99     64.90 o 
  -6  -3   2       14.52       11.61      4.35 o 
  -5  -3   2      178.21      181.66     13.21 o 
  -4  -3   2     1929.69     1856.81     63.91 o 
  -3  -3   2     1230.70     1272.73     62.72 o 
  -2  -3   2      185.35      230.85     12.27 o 
  -1  -3   2     1601.30     1701.51     69.45 o 
   0  -3   2     8626.14     8663.80    307.08 o 
   1  -3   2     5101.44     4976.88    169.31 o 
   2  -3   2      341.48      354.70     11.69 o 
   3  -3   2      741.89      682.89     15.21 o 
   4  -3   2     1743.16     1527.41     27.85 o 
   5  -3   2     1105.28     1063.93     20.57 o 
   6  -3   2       92.66       76.11     10.88 o 
   7  -3   2        9.59       11.61      5.54 o 
   8  -3   2       28.85       15.87     11.49 o 
   9  -3   2      813.51      870.98     55.00 o 
  10  -3   2        1.60       24.14     30.07 o 
  11  -3   2        2.16       26.51     32.45 o 
 -10  -2   2      156.33      154.33     37.59 o 
  -9  -2   2       61.34       71.23     29.28 o 
  -8  -2   2       21.12       33.57      7.58 o 
  -7  -2   2      233.27      225.45     13.06 o 
  -6  -2   2     1893.97     1976.66     55.16 o 
  -5  -2   2      219.22      239.32     10.90 o 
  -4  -2   2     1069.68     1069.77     39.27 o 
  -3  -2   2     1191.66     1287.81     54.99 o 
  -2  -2   2    11419.21    12145.99    432.61 o 
  -1  -2   2     3127.33     3358.28    116.80 o 
   0  -2   2      826.92      761.47     59.36 o 
   1  -2   2     2181.40     2040.29     76.39 o 
   2  -2   2     1043.95     1063.29     32.05 o 
   3  -2   2     2222.83     2215.94     43.50 o 
   4  -2   2       71.28       71.34      5.54 o 
   5  -2   2      453.66      442.76     20.18 o 
   6  -2   2     1191.21     1116.88     29.98 o 
   7  -2   2      285.79      271.65     12.66 o 
   8  -2   2        4.30        7.52     22.16 o 
   9  -2   2        8.20       45.90     22.56 o 
  10  -2   2       52.53       62.92     20.18 o 
  11  -2   2       14.82       74.39     26.91 o 
 -10  -1   2       10.04       10.29     21.76 o 
  -9  -1   2      335.33      317.76     34.82 o 
  -8  -1   2       81.97      100.06     16.22 o 
  -7  -1   2      255.24      241.51     12.44 o 
  -6  -1   2      503.50      556.28     31.46 o 
  -5  -1   2     1388.52     1324.56     31.53 o 
  -4  -1   2       38.54       57.59      6.70 o 
  -3  -1   2      150.47      176.00     16.42 o 
  -2  -1   2      488.43      543.08     27.70 o 
  -1  -1   2    15473.66    16932.09    675.37 o 
   1  -1   2       16.67       20.99      7.72 o 
   2  -1   2    12109.07    12971.99    735.19 o 
   3  -1   2     2612.33     2858.17    223.38 o 
   4  -1   2     2537.18     2310.44    101.50 o 
   5  -1   2     1178.56     1198.77     41.35 o 
   6  -1   2      528.46      541.55     19.28 o 
   7  -1   2      137.72      157.57     23.15 o 
   8  -1   2      455.58      369.20     40.76 o 
   9  -1   2        4.12       84.68     29.28 o 
  10  -1   2       10.05      -27.70     30.47 o 
  11  -1   2       72.23      128.21     39.57 o 
 -11   0   2      114.37      123.86     26.51 o 
 -10   0   2       16.13       32.45     31.66 o 
  -9   0   2      245.59      212.76     18.40 o 
  -8   0   2      313.41      301.94     14.55 o 
  -7   0   2      441.47      444.66     15.77 o 
  -6   0   2        1.17        5.18      5.32 o 
  -5   0   2       52.28       49.48      8.71 o 
  -4   0   2     6471.73     6790.28    141.30 o 
  -3   0   2     1960.20     1858.64     55.04 o 
  -2   0   2       73.15       78.68     10.49 o 
  -1   0   2      106.87       66.08      3.56 o 
   1   0   2     6756.81     6545.57    384.64 o 
   2   0   2     2791.24     2742.81    105.90 o 
   3   0   2      636.21      678.34     29.28 o 
   4   0   2      945.62     1046.75     86.46 o 
   5   0   2     1554.45     1630.43     55.20 o 
   6   0   2       81.23       76.95      7.32 o 
   7   0   2       18.53        7.70      8.34 o 
   8   0   2      438.02      435.29     43.13 o 
   9   0   2       21.15        0.79     27.70 o 
  10   0   2       27.04       26.51     32.05 o 
  11   0   2       43.46       47.09     26.91 o 
 -11   1   2        5.80       42.34     29.28 o 
 -10   1   2       32.76       95.37     30.87 o 
  -9   1   2        2.12        1.57      7.52 o 
  -8   1   2      144.04      149.91     12.66 o 
  -7   1   2       29.51       24.71      5.49 o 
  -6   1   2       80.20       91.91      5.56 o 
  -5   1   2      497.45      562.45     27.30 o 
  -4   1   2       18.55       14.77      5.94 o 
  -3   1   2      699.37      789.86     20.18 o 
  -2   1   2     5649.74     5789.69    144.06 o 
  -1   1   2       12.24       11.14      8.71 o 
   0   1   2      284.42      290.76     15.04 o 
   1   1   2       55.22       28.80      3.96 o 
   2   1   2      304.00      311.91     10.58 o 
   3   1   2     2531.40     2850.81    187.57 o 
   4   1   2     1029.40     1295.78     48.15 o 
   5   1   2     3066.59     3470.89    224.17 o 
   6   1   2     1011.76     1089.32     73.60 o 
   7   1   2      265.12      263.70     16.42 o 
   8   1   2        1.49      -16.62     16.62 o 
   9   1   2      552.24      552.42     47.09 o 
  10   1   2      170.70      194.30     33.24 o 
 -11   2   2       19.66      -10.68     30.87 o 
 -10   2   2       55.31       45.51     24.14 o 
  -9   2   2      167.24      135.60     13.65 o 
  -8   2   2       23.80       20.94     11.28 o 
  -7   2   2      578.51      543.66     14.62 o 
  -6   2   2     1258.22     1266.11     26.71 o 
  -5   2   2     2001.02     1918.35     49.07 o 
  -4   2   2     2587.75     2484.84     43.86 o 
  -3   2   2       44.47       47.45      2.83 o 
  -1   2   2       56.61       49.56      5.14 o 
   0   2   2     2589.71     2399.50     46.25 o 
   1   2   2      540.42      412.18      9.09 o 
   2   2   2      772.11      678.19     29.09 o 
   3   2   2       51.29       54.25      4.95 o 
   4   2   2     2935.96     3001.73     82.44 o 
   5   2   2        6.58        8.09      9.41 o 
   6   2   2      104.60      108.79     13.85 o 
   7   2   2      459.29      539.36     38.78 o 
   8   2   2      372.08      405.38     30.67 o 
   9   2   2       89.43       72.02     31.66 o 
  10   2   2       18.22       96.16     36.41 o 
 -11   3   2       60.13       60.94     33.24 o 
 -10   3   2       42.63       59.75     25.33 o 
  -9   3   2      207.07      191.75     13.38 o 
  -8   3   2      292.13      305.74     26.91 o 
  -7   3   2        4.47        5.14      7.52 o 
  -6   3   2        4.31        0.86      4.73 o 
  -5   3   2      186.57      205.13     31.86 o 
  -4   3   2     2396.05     2495.40     38.56 o 
  -3   3   2      834.52      766.65     13.07 o 
  -2   3   2       87.36      111.55      3.65 o 
  -1   3   2     3792.04     3401.95     98.73 o 
   0   3   2    16722.10    15455.64    378.50 o 
   1   3   2     5320.96     5287.81    115.93 o 
   2   3   2      579.42      697.93     19.10 o 
   3   3   2       96.42       62.92     12.27 o 
   4   3   2     2464.05     2431.18     57.73 o 
   5   3   2     1960.89     1969.65     56.02 o 
   6   3   2       54.87       56.98     22.16 o 
   7   3   2       27.18       34.43     25.33 o 
   8   3   2       81.24      101.30     23.35 o 
   9   3   2      221.00      258.01     34.43 o 
  10   3   2       35.43       72.02     41.55 o 
 -11   4   2       32.69       57.38     20.97 o 
 -10   4   2       68.28       61.87     33.24 o 
  -9   4   2        0.31        4.32     12.47 o 
  -8   4   2        5.21        7.78      6.30 o 
  -7   4   2     1443.61     1432.25     50.85 o 
  -6   4   2      987.29     1020.41     18.43 o 
  -5   4   2     1792.51     1891.39     30.68 o 
  -4   4   2      123.14      151.33      4.56 o 
  -3   4   2      844.51      794.67     13.11 o 
  -2   4   2     2281.87     2339.36     45.47 o 
  -1   4   2       88.89      130.54      4.56 o 
   0   4   2       21.23        9.82      3.21 o 
   1   4   2       81.61       52.47      3.64 o 
   2   4   2    11776.16    12044.34    327.18 o 
   3   4   2      811.73      867.13     48.48 o 
   4   4   2      384.63      428.52     20.97 o 
   5   4   2      120.18      125.17      8.08 o 
   6   4   2      132.52      138.50     20.97 o 
   7   4   2      161.30      138.50     25.72 o 
   8   4   2       12.73       56.19     20.58 o 
   9   4   2        7.98       17.02     26.91 o 
 -11   5   2        0.87       20.18     19.79 o 
 -10   5   2       73.24      104.61     16.45 o 
  -9   5   2        3.46       -9.10      9.10 o 
  -8   5   2      189.65      223.90     14.05 o 
  -7   5   2       29.13       39.17      7.52 o 
  -6   5   2      468.87      477.30     18.20 o 
  -5   5   2      822.49      788.72     15.08 o 
  -4   5   2     2367.27     2280.08     50.13 o 
  -3   5   2     1417.22     1394.30     32.05 o 
  -2   5   2      659.58      584.25     12.22 o 
  -1   5   2      115.47       92.13      6.93 o 
   0   5   2     4721.24     4557.65     96.62 o 
   1   5   2     3258.34     3328.95     80.63 o 
   2   5   2        6.69       23.48      9.69 o 
   3   5   2      139.63      106.02      8.26 o 
   4   5   2      653.98      679.19     20.77 o 
   5   5   2      301.90      293.27     13.75 o 
   6   5   2      174.21      140.48     10.29 o 
   7   5   2      689.97      686.57     46.69 o 
   8   5   2       27.90        9.10     32.45 o 
   9   5   2       42.67      125.44     39.18 o 
 -11   6   2       12.64       48.28     26.51 o 
 -10   6   2        1.60      -13.06     20.58 o 
  -9   6   2      167.46      182.35     34.82 o 
  -8   6   2      300.17      299.49     29.88 o 
  -7   6   2       41.57       58.88     19.19 o 
  -6   6   2        0.95        2.88      4.46 o 
  -5   6   2      713.17      714.75     14.92 o 
  -4   6   2      746.61      662.37     28.69 o 
  -3   6   2     2701.70     2785.15     64.96 o 
  -2   6   2      198.22      206.38      6.54 o 
  -1   6   2       21.13       17.43      5.74 o 
   0   6   2     3105.68     2853.98     55.50 o 
   1   6   2     1148.93     1206.79     37.18 o 
   2   6   2      268.34      298.70     34.82 o 
   3   6   2      273.50      307.09     15.65 o 
   4   6   2      370.99      365.96     15.63 o 
   5   6   2      731.21      610.59     28.10 o 
   6   6   2      210.56      200.63     17.41 o 
   7   6   2        0.30       42.74     22.56 o 
   8   6   2       82.86       92.20     36.41 o 
 -11   7   2       78.28       90.22     25.33 o 
 -10   7   2      165.52      178.20     24.93 o 
  -9   7   2      101.76      121.31     13.45 o 
  -8   7   2       60.47       62.85     14.05 o 
  -7   7   2      458.00      428.11     27.90 o 
  -6   7   2      245.17      280.39     37.40 o 
  -5   7   2      101.51      107.44      5.50 o 
  -4   7   2      149.22      164.04     14.84 o 
  -3   7   2      593.40      681.91     55.60 o 
  -2   7   2      396.49      368.06     42.14 o 
  -1   7   2      435.53      423.75     13.45 o 
   0   7   2      174.09      179.80      8.94 o 
   1   7   2      965.40      933.22     27.59 o 
   2   7   2      570.03      507.16     17.39 o 
   3   7   2      712.25      737.51     69.84 o 
   4   7   2      185.57      171.74     13.45 o 
   5   7   2      314.11      407.19     21.76 o 
   7   7   2       97.44       91.81     25.33 o 
   8   7   2        0.53       74.39     37.59 o 
 -11   8   2        4.84        8.31     18.99 o 
 -10   8   2        5.94        6.45     13.65 o 
  -9   8   2      109.05       97.07      8.09 o 
  -8   8   2      197.15      160.81     10.34 o 
  -7   8   2      158.42      128.69      7.22 o 
  -6   8   2      431.58      447.65     11.50 o 
  -5   8   2      728.09      768.32     18.53 o 
  -4   8   2      633.65      587.06     25.72 o 
  -3   8   2       90.56       75.94     11.67 o 
  -2   8   2      668.34      734.50     17.81 o 
  -1   8   2     1621.47     1759.19     74.20 o 
   0   8   2     1421.13     1500.64     38.93 o 
   1   8   2       20.10       20.30     13.06 o 
   2   8   2       11.96       39.08     17.21 o 
   3   8   2     1013.25      981.40     78.15 o 
   4   8   2      155.96      136.92     11.87 o 
   5   8   2       10.61        9.89     13.45 o 
   6   8   2      199.88      180.84     33.24 o 
   7   8   2      371.46      367.23     51.44 o 
 -11   9   2        5.07       28.49     29.68 o 
 -10   9   2       75.93       90.51     41.75 o 
  -9   9   2      171.65      158.05     13.01 o 
  -8   9   2      164.43      159.15      9.18 o 
  -7   9   2       34.80       44.79      6.53 o 
  -6   9   2      195.65      142.34     14.64 o 
  -5   9   2       11.48       19.62      5.14 o 
  -4   9   2     2722.41     2854.65     55.99 o 
  -3   9   2      622.25      686.02     22.36 o 
  -2   9   2      441.69      453.76     14.14 o 
  -1   9   2      260.81      295.41     13.41 o 
   0   9   2     1297.60     1329.37     83.89 o 
   1   9   2        9.71       38.17     31.66 o 
   2   9   2     1171.89     1195.18     46.10 o 
   3   9   2       74.33       57.38     11.08 o 
   4   9   2      518.46      459.82     24.53 o 
   5   9   2      188.50      218.04     38.38 o 
   6   9   2       11.77       66.48     34.43 o 
   7   9   2       21.36        3.17     34.43 o 
 -11  10   2      130.54       32.05     41.15 o 
 -10  10   2        1.82       -8.71     37.59 o 
  -9  10   2      108.36      112.95     31.26 o 
  -8  10   2       20.05       14.88      6.65 o 
  -7  10   2      529.52      525.42     15.48 o 
  -6  10   2      130.50      168.25      7.60 o 
  -5  10   2      350.01      362.04     17.61 o 
  -4  10   2       13.55       24.93      6.33 o 
  -3  10   2      775.78      799.99     26.51 o 
  -2  10   2     2423.12     2406.33    117.53 o 
  -1  10   2      586.17      588.29     40.76 o 
   0  10   2     2259.75     2262.17     64.78 o 
   1  10   2      166.85      221.43     14.55 o 
   2  10   2     1562.51     1690.11     87.85 o 
   3  10   2      501.25      489.50     39.57 o 
   4  10   2        2.54       60.15     20.18 o 
   5  10   2       59.84        9.89     31.26 o 
   6  10   2      101.93      106.45     40.76 o 
 -10  11   2       42.51       27.30     26.91 o 
  -9  11   2      240.46      257.90     23.00 o 
  -8  11   2       49.22       44.27     23.55 o 
  -7  11   2       17.52       55.19     12.66 o 
  -6  11   2      324.54      362.73     15.11 o 
  -5  11   2     1258.39     1428.94     37.99 o 
  -4  11   2      150.27      177.68      9.89 o 
  -3  11   2       82.28       86.63      7.68 o 
  -2  11   2       31.54       29.68      9.50 o 
  -1  11   2       13.61       27.88     10.25 o 
   0  11   2       51.42       51.77     10.73 o 
   1  11   2       14.14       17.58     10.87 o 
   2  11   2       94.55       61.34     18.20 o 
   3  11   2       89.99       74.79     26.12 o 
   4  11   2      272.26      235.06     28.10 o 
   5  11   2       23.19       46.69     30.47 o 
 -10  12   2       10.57      -41.15     41.15 o 
  -9  12   2       22.11       39.10     40.17 o 
  -8  12   2       45.99       82.49     15.97 o 
  -7  12   2        3.69        5.44     20.38 o 
  -6  12   2       50.67       52.49      8.04 o 
  -5  12   2      122.51       86.66      8.71 o 
  -4  12   2      126.72      123.86     10.29 o 
  -3  12   2      543.12      566.23     21.30 o 
  -2  12   2       99.92      116.79     10.30 o 
  -1  12   2       29.05       35.39      9.09 o 
   0  12   2      460.56      450.33     47.88 o 
   1  12   2      916.10      771.33     70.83 o 
   2  12   2       40.50       18.20     26.12 o 
   3  12   2      114.45      134.15     27.30 o 
   4  12   2      405.37      448.74     46.30 o 
  -9  13   2        0.15      -16.11     16.11 o 
  -8  13   2       61.24       57.78     19.41 o 
  -7  13   2        3.17       -8.33     59.75 o 
  -6  13   2      530.93      539.96     21.80 o 
  -5  13   2      114.24       87.06     13.45 o 
  -4  13   2      130.43      137.71     11.48 o 
  -3  13   2      598.29      603.79     55.20 o 
  -2  13   2     1609.35     1521.10     51.00 o 
  -1  13   2        4.54       -4.14     21.57 o 
   0  13   2       76.24       64.11     13.46 o 
   1  13   2       79.70      129.00     28.10 o 
   2  13   2      361.87      419.07     42.34 o 
   3  13   2        6.67       20.18     24.14 o 
  -8  14   2       63.42       69.78     25.91 o 
  -7  14   2       69.01       20.35     51.44 o 
  -6  14   2      186.27      216.78     42.94 o 
  -5  14   2      175.18      153.14     18.99 o 
  -4  14   2      140.94       99.72     17.02 o 
  -3  14   2      139.66      155.67     35.81 o 
  -2  14   2       44.93       21.86     38.98 o 
  -1  14   2      349.55      420.46     28.29 o 
   0  14   2       92.35       94.03     15.94 o 
   1  14   2       66.33       15.43     28.10 o 
   2  14   2      117.94       99.72     33.24 o 
  -7  15   2       38.60        2.88     19.04 o 
  -6  15   2        4.68       16.81     18.42 o 
  -4  15   2       38.69       99.72     29.28 o 
  -3  15   2      118.03      171.35     43.13 o 
  -2  15   2       66.94       35.15     14.12 o 
  -1  15   2        4.59       25.63     21.37 o 
   0  15   2       56.17       35.92     20.78 o 
  -5  16   2        1.06      -13.85     29.68 o 
  -4  16   2        1.40       26.51     28.89 o 
  -3  16   2      318.13      286.50     47.09 o 
  -2  16   2      183.52      188.36     32.84 o 
   2 -16   3       69.62       43.92     23.35 o 
   3 -16   3      174.28      265.53     34.82 o 
   4 -16   3       79.89       58.57     26.51 o 
   5 -16   3       57.33       68.06     19.39 o 
  -1 -15   3      161.37      151.96     43.92 o 
   0 -15   3      242.27      197.86     32.45 o 
   1 -15   3      539.79      503.35     41.95 o 
   2 -15   3      243.06      182.82     33.64 o 
   3 -15   3       27.06       22.95     16.62 o 
   4 -15   3      239.15      253.26     31.26 o 
   5 -15   3      120.55      102.89     23.35 o 
   6 -15   3      213.03      247.15     27.30 o 
   7 -15   3       14.18       15.75     22.95 o 
  -2 -14   3      448.80      483.57     54.21 o 
  -1 -14   3       52.68       68.46     35.61 o 
   0 -14   3        0.02        1.98     20.58 o 
   1 -14   3      264.88      203.00     24.53 o 
   2 -14   3      537.96      471.30     39.18 o 
   3 -14   3      190.58      186.78     29.68 o 
   4 -14   3        4.98       49.46     20.58 o 
   5 -14   3       43.82       60.54     24.53 o 
   6 -14   3      109.81      138.29     26.51 o 
   7 -14   3       49.49       39.46     17.27 o 
   8 -14   3      252.72      245.03     24.14 o 
  -3 -13   3      129.71      163.83     36.80 o 
  -2 -13   3      347.39      370.79     44.32 o 
  -1 -13   3      310.80      286.10     32.45 o 
   0 -13   3      383.40      311.03     30.07 o 
   1 -13   3        1.75        3.56     16.22 o 
   2 -13   3        8.52        4.35     17.81 o 
   3 -13   3      715.15      740.39     44.32 o 
   4 -13   3      149.18      177.28     26.12 o 
   5 -13   3       16.62       14.64     18.60 o 
   6 -13   3        1.11       -7.15     16.62 o 
   7 -13   3      104.31      101.03     14.62 o 
   8 -13   3      114.10      128.13     17.38 o 
   9 -13   3       21.93       32.80     24.14 o 
  -4 -12   3       27.49      124.65     35.61 o 
  -3 -12   3      497.86      570.63     50.26 o 
  -2 -12   3      162.97      157.89     24.53 o 
  -1 -12   3        9.37       24.12     18.60 o 
   0 -12   3       27.09       41.19     13.29 o 
   1 -12   3      894.83      883.99     85.08 o 
   2 -12   3        7.39       10.53     16.04 o 
   3 -12   3      172.80      157.16     49.86 o 
   4 -12   3      178.41      156.70     14.25 o 
   5 -12   3      237.27      235.22     35.81 o 
   6 -12   3       14.66       -1.98     10.29 o 
   7 -12   3       10.10       22.66     34.43 o 
   8 -12   3        3.93       16.81     12.51 o 
   9 -12   3      312.15      314.19     28.29 o 
  10 -12   3      115.27      131.08     47.68 o 
  -4 -11   3       69.53      161.45     36.80 o 
  -3 -11   3      405.67      494.25     47.09 o 
  -2 -11   3      556.40      516.83     54.81 o 
  -1 -11   3       68.71       67.46     10.93 o 
   0 -11   3        0.07        0.28     19.79 o 
   1 -11   3      553.56      549.24     21.78 o 
   2 -11   3     1042.17     1083.92     75.38 o 
   3 -11   3     1071.34     1010.11     35.28 o 
   4 -11   3      104.06       91.81     12.27 o 
   5 -11   3      770.24      780.06     47.88 o 
   6 -11   3      173.32      193.99     13.45 o 
   7 -11   3      108.24       91.74     16.22 o 
   8 -11   3       17.59       11.17     12.66 o 
   9 -11   3        3.78       20.65     23.35 o 
  10 -11   3       26.53       26.12     18.60 o 
  -6 -10   3       20.59       13.85     39.18 o 
  -5 -10   3       14.34       83.89     24.93 o 
  -4 -10   3      346.33      294.81     32.05 o 
  -3 -10   3       33.02       25.30     11.56 o 
  -2 -10   3       93.95      116.32     14.17 o 
  -1 -10   3     1950.11     2197.14    118.91 o 
   0 -10   3      518.59      542.15     32.25 o 
   1 -10   3        1.83       22.95     12.27 o 
   2 -10   3       65.40       52.33      9.09 o 
   3 -10   3      666.87      746.73     56.79 o 
   4 -10   3      207.57      201.82     13.85 o 
   5 -10   3      583.38      528.97     20.72 o 
   6 -10   3      251.19      259.18     15.63 o 
   7 -10   3      571.01      555.56     20.73 o 
   8 -10   3       89.86      131.75     61.34 o 
   9 -10   3       18.93       31.26     14.44 o 
  10 -10   3       10.29        4.26     17.92 o 
  -7  -9   3      208.84      136.52     42.34 o 
  -6  -9   3        1.12       -2.37     23.74 o 
  -4  -9   3     1813.42     1843.65    115.95 o 
  -3  -9   3      574.59      562.64     24.06 o 
  -2  -9   3      272.90      324.54     31.46 o 
  -1  -9   3       44.27       41.17      9.29 o 
   0  -9   3     2250.27     2495.74     64.25 o 
   1  -9   3     1159.66     1365.24     96.56 o 
   2  -9   3       36.76       83.10     21.17 o 
   3  -9   3      119.64      102.14     10.12 o 
   4  -9   3     1655.85     1593.95     46.30 o 
   5  -9   3      611.11      581.76     48.28 o 
   6  -9   3      122.35      143.08      8.89 o 
   7  -9   3        0.05        4.93      6.67 o 
   8  -9   3      109.94      121.21     36.60 o 
   9  -9   3      188.64      189.16     15.10 o 
  10  -9   3       87.21       42.73     17.75 o 
  11  -9   3        0.13      -15.36     18.69 o 
  -7  -8   3      249.67      311.83     43.53 o 
  -6  -8   3      317.90      372.37     48.28 o 
  -5  -8   3        2.21        4.59     15.63 o 
  -4  -8   3       79.84       58.83      9.89 o 
  -3  -8   3      284.17      302.72     29.28 o 
  -2  -8   3     2291.51     2349.63    118.52 o 
  -1  -8   3        6.54        6.78      8.66 o 
   0  -8   3       37.79       62.03      7.68 o 
   1  -8   3     1253.72     1313.17     42.74 o 
   2  -8   3      701.08      783.48    128.41 o 
   3  -8   3     1513.56     1810.57     82.71 o 
   4  -8   3      529.17      600.40     27.70 o 
   5  -8   3      426.59      439.25     14.14 o 
   6  -8   3      593.46      582.89     18.20 o 
   7  -8   3        6.03       25.36     13.45 o 
   8  -8   3       12.23       30.97      8.28 o 
   9  -8   3       54.92       78.21     17.81 o 
  10  -8   3       27.20       -5.71     13.85 o 
  11  -8   3       43.93       -3.17     25.72 o 
  -8  -7   3        7.18       -6.73     31.26 o 
  -6  -7   3      206.57      209.73     27.70 o 
  -5  -7   3      415.39      391.76     40.36 o 
  -4  -7   3       77.76      171.74     68.06 o 
  -3  -7   3      339.42      362.65     21.96 o 
  -2  -7   3       13.13       22.85     11.02 o 
  -1  -7   3       67.41       98.11     16.71 o 
   0  -7   3     4996.43     5311.45    160.54 o 
   1  -7   3      336.58      389.86     16.93 o 
   2  -7   3      908.17      829.28     31.26 o 
   3  -7   3     1886.48     2018.95     56.59 o 
   4  -7   3     1430.45     1594.37     72.22 o 
   5  -7   3       19.71        5.06     24.14 o 
   6  -7   3        5.72       23.33     17.61 o 
   7  -7   3       12.71       21.61      6.44 o 
   8  -7   3     1308.17     1346.05     39.53 o 
   9  -7   3      169.57      165.82     19.25 o 
  10  -7   3        0.23       32.05     24.93 o 
  11  -7   3       83.30      106.05     34.03 o 
  -9  -6   3       10.99      -32.84     37.20 o 
  -8  -6   3      205.69      190.34     33.64 o 
  -7  -6   3       99.98      135.73     25.33 o 
  -6  -6   3       44.24       59.36     18.99 o 
  -5  -6   3     2067.48     2218.00    117.13 o 
  -4  -6   3     2355.71     2267.00    109.59 o 
  -3  -6   3     3196.95     3454.39    116.10 o 
  -2  -6   3      320.38      275.76     16.32 o 
  -1  -6   3     2461.65     2663.66     79.90 o 
   0  -6   3     5104.72     5324.35    146.67 o 
   1  -6   3     2245.89     2674.55     73.19 o 
   2  -6   3        7.01       17.34     16.11 o 
   3  -6   3     2821.71     2782.29     72.02 o 
   4  -6   3       12.25       10.30      5.85 o 
   5  -6   3      399.59      368.37     28.49 o 
   6  -6   3     1027.41     1042.62     34.15 o 
   7  -6   3      314.46      308.74     13.45 o 
   8  -6   3      316.81      367.03     17.39 o 
   9  -6   3       80.08       71.01     10.69 o 
  10  -6   3       24.36       34.82     18.60 o 
  11  -6   3      344.63      397.70     35.22 o 
  -9  -5   3       20.97       13.85     30.87 o 
  -8  -5   3      174.17      195.48     27.70 o 
  -7  -5   3      806.30      790.78     67.47 o 
  -6  -5   3       87.69       92.36     27.30 o 
  -5  -5   3      486.51      427.71     21.34 o 
  -4  -5   3      441.80      459.51     22.33 o 
  -3  -5   3       42.31       42.25      9.15 o 
  -2  -5   3     2897.64     2886.25     98.60 o 
  -1  -5   3     6915.51     7851.39    242.81 o 
   0  -5   3     1893.70     1929.13     57.03 o 
   1  -5   3      676.01      628.47     21.50 o 
   2  -5   3      759.67      669.10     24.32 o 
   3  -5   3     2103.33     1982.26     46.43 o 
   4  -5   3     1321.77     1401.18     39.57 o 
   5  -5   3     5584.69     5698.80     99.18 o 
   6  -5   3      155.26      163.32      7.37 o 
   7  -5   3      568.80      586.53     25.33 o 
   8  -5   3      496.26      450.77     15.48 o 
   9  -5   3      185.41      205.77     20.58 o 
  10  -5   3      489.30      446.37     55.00 o 
  11  -5   3       99.76       40.36     29.28 o 
  -9  -4   3       34.25       92.60     28.89 o 
  -8  -4   3      141.19      148.00     36.41 o 
  -7  -4   3       60.10       62.10      7.71 o 
  -6  -4   3      140.77      154.91     11.08 o 
  -5  -4   3      949.37      944.97     39.49 o 
  -4  -4   3      790.94      732.04     32.49 o 
  -3  -4   3        7.17       20.87     17.02 o 
  -2  -4   3     2438.85     2596.32     87.61 o 
  -1  -4   3     3155.33     3604.14    108.64 o 
   0  -4   3     6492.22     6096.45    307.08 o 
   1  -4   3        1.13        0.19     10.29 o 
   2  -4   3       10.03        5.94      5.94 o 
   3  -4   3     1547.43     1503.71     39.25 o 
   4  -4   3     1824.10     1732.32     49.66 o 
   5  -4   3      840.23      762.01     15.73 o 
   6  -4   3        8.57        9.60      4.55 o 
   7  -4   3      684.89      662.72     25.72 o 
   8  -4   3        7.16       11.53     10.09 o 
   9  -4   3       26.68       18.60     11.87 o 
  10  -4   3      314.14      362.87     40.36 o 
  11  -4   3      201.10      192.32     34.03 o 
 -10  -3   3       17.06      -14.64     23.74 o 
  -9  -3   3       59.62       90.22     34.03 o 
  -8  -3   3      704.27      753.48     37.85 o 
  -7  -3   3        5.15       -1.86     13.06 o 
  -6  -3   3      365.98      344.39     17.00 o 
  -5  -3   3       42.15       23.04      9.44 o 
  -4  -3   3      356.61      369.92     16.25 o 
  -3  -3   3      455.23      424.47     27.50 o 
  -2  -3   3     1138.42     1092.87     37.65 o 
  -1  -3   3     1527.06     1725.06     52.95 o 
   0  -3   3     6503.46     7026.68    231.93 o 
   1  -3   3     1799.71     1850.93     80.13 o 
   2  -3   3     5992.92     5738.53    153.43 o 
   3  -3   3      350.64      330.38      8.86 o 
   4  -3   3     1061.00     1112.97     20.81 o 
   5  -3   3     1713.64     1695.68    102.10 o 
   6  -3   3       21.98       12.19      5.27 o 
   7  -3   3        4.28       12.24      3.27 o 
   8  -3   3       29.83       44.32     11.08 o 
   9  -3   3      756.37      828.63     75.19 o 
  10  -3   3       17.21       45.11     20.18 o 
  11  -3   3        1.97       89.04     32.84 o 
 -10  -2   3       42.20       24.53     26.12 o 
  -8  -2   3        0.76       48.28     26.91 o 
  -7  -2   3       68.42       76.44     13.06 o 
  -6  -2   3     1600.53     1704.08    138.11 o 
  -5  -2   3     1251.70     1233.69     44.72 o 
  -4  -2   3      189.21      190.39     12.15 o 
  -3  -2   3      534.57      659.07     36.21 o 
  -2  -2   3     6426.61     6743.96    225.98 o 
  -1  -2   3      256.67      269.32     23.35 o 
   0  -2   3       40.25       58.28      9.10 o 
   1  -2   3      397.60      402.21     13.01 o 
   2  -2   3      216.20      285.68     17.41 o 
   3  -2   3      311.94      299.78      9.50 o 
   4  -2   3       33.67       41.73      3.41 o 
   5  -2   3      229.58      237.31      8.73 o 
   6  -2   3     1045.21     1129.14     27.03 o 
   7  -2   3      320.56      314.23     13.29 o 
   8  -2   3      116.56       79.14     16.22 o 
   9  -2   3        0.99        6.73     26.12 o 
  10  -2   3       44.80       49.46     24.93 o 
  11  -2   3        9.89       21.76     27.70 o 
 -10  -1   3       62.76       49.07     32.45 o 
  -9  -1   3      458.40      523.71     48.87 o 
  -8  -1   3        7.77       -4.31      8.80 o 
  -7  -1   3       11.37       11.56      6.42 o 
  -6  -1   3      105.19      117.89      5.61 o 
  -5  -1   3     2711.00     2542.85    132.57 o 
  -4  -1   3        9.07        3.79      5.27 o 
  -3  -1   3      186.11      182.17     10.03 o 
  -2  -1   3      290.25      352.36     13.45 o 
  -1  -1   3     2190.86     2675.99     88.42 o 
   0  -1   3     1380.25     1642.32     62.99 o 
   1  -1   3       63.70       89.82      3.71 o 
   2  -1   3     4639.00     5059.50    363.66 o 
   3  -1   3     2022.27     1875.92    126.23 o 
   4  -1   3      542.26      553.03     19.39 o 
   5  -1   3       26.60       31.37      6.13 o 
   6  -1   3        4.62       16.59      6.14 o 
   7  -1   3      497.27      461.55     19.39 o 
   8  -1   3       91.75       83.89     23.74 o 
   9  -1   3        6.41       23.35     24.93 o 
  10  -1   3        1.05       13.45     30.87 o 
  11  -1   3      142.43      261.17     41.15 o 
 -11   0   3        1.34       31.66     36.41 o 
 -10   0   3        3.32       -5.54     18.99 o 
  -9   0   3       49.95       64.59     10.49 o 
  -8   0   3      507.83      466.97     19.12 o 
  -7   0   3      711.71      721.35     22.79 o 
  -6   0   3        6.75        2.14      7.72 o 
  -5   0   3      226.45      198.38     16.03 o 
  -4   0   3     2956.48     3128.19     78.98 o 
  -3   0   3      760.30      814.23     22.58 o 
  -2   0   3      159.43      151.58     13.45 o 
  -1   0   3      164.15      168.25      4.89 o 
   0   0   3      203.66      276.61     11.48 o 
   1   0   3     1210.67     1284.92     40.17 o 
   2   0   3    10037.73    10346.47    478.72 o 
   3   0   3     2172.88     1982.11    166.20 o 
   4   0   3      702.29      704.51     42.34 o 
   5   0   3      629.60      611.15     15.85 o 
   6   0   3       46.29       44.72      8.53 o 
   7   0   3       19.52       36.52     10.59 o 
   8   0   3       88.37       89.04     28.10 o 
   9   0   3       49.70       70.83     28.89 o 
  10   0   3       48.92       70.83     39.18 o 
 -11   1   3        4.69       43.13     30.47 o 
 -10   1   3      107.04       85.61     14.25 o 
  -9   1   3        8.70       13.26     18.20 o 
  -8   1   3      207.21      177.27     37.59 o 
  -7   1   3      257.78      267.18     10.47 o 
  -6   1   3      479.91      501.95     13.83 o 
  -5   1   3      356.14      355.24      9.79 o 
  -4   1   3      366.73      361.78      8.06 o 
  -3   1   3       14.31       27.43      5.14 o 
  -2   1   3     7074.08     6270.20    135.56 o 
  -1   1   3     7355.74     6888.45    184.08 o 
   0   1   3    12594.72    12182.95    403.41 o 
   1   1   3     1207.88     1073.89     23.46 o 
   2   1   3     1044.66      999.05     28.28 o 
   3   1   3      156.88      136.87      5.94 o 
   4   1   3        9.32       18.62      4.35 o 
   5   1   3      868.78      839.86     40.56 o 
   6   1   3     1756.07     1695.51    110.80 o 
   7   1   3      501.86      440.04     29.68 o 
   8   1   3      111.76       -5.14     25.72 o 
   9   1   3        9.95      -27.30     27.30 o 
  10   1   3      169.38      184.01     32.05 o 
 -11   2   3       48.42       61.73     20.18 o 
 -10   2   3       59.99       41.45     13.59 o 
  -9   2   3      115.74      110.30     13.06 o 
  -8   2   3      123.19       92.27     16.03 o 
  -7   2   3        0.50       -3.23      8.90 o 
  -6   2   3      713.33      634.36     15.28 o 
  -5   2   3       70.14       75.77      4.79 o 
  -4   2   3     2422.48     2452.55     42.24 o 
  -3   2   3    12013.59    12022.69    241.48 o 
  -2   2   3    10616.52    10633.26    416.69 o 
  -1   2   3     2924.55     2877.00     54.32 o 
   0   2   3    23075.55    23339.76    961.95 o 
   1   2   3     6804.48     6714.87    182.37 o 
   2   2   3     4562.46     4740.11    115.67 o 
   3   2   3       26.62       77.06      9.69 o 
   4   2   3      666.76      636.45     35.22 o 
   5   2   3       89.64       75.42     12.99 o 
   6   2   3       13.24       13.21     14.44 o 
   7   2   3      537.11      500.98     40.36 o 
   8   2   3      524.96      449.14     44.72 o 
   9   2   3      125.63       85.87     24.93 o 
  10   2   3       26.67       68.46     39.97 o 
 -11   3   3       85.94       48.28     20.97 o 
 -10   3   3      120.25      113.02     19.39 o 
  -9   3   3      100.97       88.59     25.13 o 
  -8   3   3     1487.67     1467.63     53.42 o 
  -7   3   3      109.43      103.40      9.10 o 
  -6   3   3      183.90      177.43      7.10 o 
  -5   3   3     4115.89     4093.64     70.57 o 
  -4   3   3      885.11      806.01     14.35 o 
  -3   3   3     7174.08     6858.08    130.54 o 
  -2   3   3      975.48      975.31     23.13 o 
  -1   3   3    15052.27    13493.60    294.56 o 
   0   3   3     2941.02     2962.02     61.61 o 
   1   3   3       39.68       32.40      3.22 o 
   2   3   3        4.66       21.52      6.73 o 
   3   3   3     3305.50     3756.68     92.57 o 
   4   3   3       78.26       82.86      7.08 o 
   5   3   3      665.24      676.15     30.84 o 
   6   3   3       67.14       63.71     18.60 o 
   7   3   3       17.67       -5.54     26.12 o 
   8   3   3        9.90       18.99     26.12 o 
   9   3   3      169.31      246.14     37.20 o 
  10   3   3       26.54       15.43     41.95 o 
 -11   4   3      105.82      130.19     23.35 o 
 -10   4   3      184.93      196.05     32.25 o 
  -9   4   3      123.35      115.41     15.04 o 
  -8   4   3       47.72       25.72     20.58 o 
  -7   4   3      488.44      492.39     13.59 o 
  -6   4   3      101.56       92.35      6.05 o 
  -5   4   3       13.48        2.30      3.41 o 
  -4   4   3     2953.41     2741.17     48.03 o 
  -3   4   3      265.56      322.46      7.13 o 
  -2   4   3      921.45      876.40     20.55 o 
  -1   4   3     6829.22     6241.55    136.20 o 
   0   4   3       60.78       23.15      3.80 o 
   1   4   3     1410.48     1275.10     27.02 o 
   2   4   3     5553.09     5566.91    140.61 o 
   3   4   3     1314.96     1399.92     50.06 o 
   4   4   3       95.13       91.84      7.79 o 
   5   4   3      100.43       88.06     12.86 o 
   6   4   3      117.03       66.08     25.72 o 
   7   4   3       85.65      146.81     28.10 o 
   8   4   3       90.58       92.99     31.66 o 
   9   4   3       17.16        9.10     22.95 o 
 -11   5   3       10.52       50.26     26.12 o 
 -10   5   3      216.38      242.85     18.83 o 
  -9   5   3       10.65       31.35      8.50 o 
  -8   5   3        4.83        2.91     11.28 o 
  -7   5   3      173.45      168.15      7.52 o 
  -6   5   3      119.30      142.62      6.41 o 
  -5   5   3       71.55       72.98      5.14 o 
  -4   5   3     5819.60     5998.46     92.23 o 
  -3   5   3      860.95     1071.40     20.79 o 
  -2   5   3      216.82      256.92      6.25 o 
  -1   5   3     3915.85     3822.23     67.10 o 
   0   5   3     1110.38     1072.84     20.96 o 
   1   5   3     2490.64     2703.81     52.18 o 
   2   5   3      114.83      128.52     14.05 o 
   3   5   3     1107.93     1194.83     31.39 o 
   4   5   3      955.08      956.86     28.95 o 
   5   5   3       74.98       76.77     10.29 o 
   6   5   3      107.83       91.02     17.81 o 
   7   5   3     1538.56     1584.06    104.47 o 
   8   5   3      178.43      202.61     39.18 o 
   9   5   3       10.36      -22.95     39.97 o 
 -11   6   3       16.12       53.42     26.51 o 
 -10   6   3       20.53       58.57     17.93 o 
  -9   6   3      458.74      498.24     37.20 o 
  -8   6   3      972.53      946.66     40.17 o 
  -7   6   3      424.78      459.18     52.43 o 
  -6   6   3       57.28       56.97      5.50 o 
  -5   6   3      263.03      217.32      6.93 o 
  -4   6   3     2959.53     3072.39     50.48 o 
  -3   6   3     4453.09     4735.39     83.83 o 
  -2   6   3      153.66      152.74      4.94 o 
  -1   6   3       25.96       23.45      4.94 o 
   0   6   3      991.87     1147.58     24.20 o 
   1   6   3     3472.13     3398.84    112.98 o 
   2   6   3      353.92      342.33     14.32 o 
   3   6   3       78.07       82.98      8.90 o 
   4   6   3     1601.19     1605.89     48.83 o 
   5   6   3      677.11      604.66     26.51 o 
   6   6   3       28.75       14.25      7.52 o 
   7   6   3      126.36      150.37     24.93 o 
   8   6   3        6.63      -36.01     36.01 o 
 -11   7   3       41.57       30.87     15.43 o 
 -10   7   3       83.31       96.61     49.46 o 
  -9   7   3      106.50      100.99     11.67 o 
  -8   7   3       34.06       29.97      5.98 o 
  -7   7   3      181.62      190.92      9.21 o 
  -6   7   3      639.01      677.48     43.13 o 
  -5   7   3      218.03      178.66      6.59 o 
  -4   7   3      562.77      571.03     19.98 o 
  -3   7   3     1409.18     1315.54     23.73 o 
  -2   7   3     1530.31     1543.76     34.78 o 
  -1   7   3      415.73      428.32     10.70 o 
   0   7   3       14.13       14.84      5.32 o 
   1   7   3       87.09       84.45     10.29 o 
   2   7   3     1525.29     1591.11     47.68 o 
   3   7   3     1073.05     1173.73     36.18 o 
   4   7   3       33.12       40.36     11.87 o 
   5   7   3       44.22       68.85     12.27 o 
   7   7   3       81.46       55.00     24.14 o 
   8   7   3        3.69      -34.82     34.82 o 
 -11   8   3        2.87      -19.79     27.70 o 
 -10   8   3       17.37       14.81     12.83 o 
  -9   8   3       31.43       48.64     10.88 o 
  -8   8   3      334.38      344.33     12.17 o 
  -7   8   3       14.88       12.44      7.91 o 
  -6   8   3      513.18      561.19     13.29 o 
  -5   8   3     1175.15     1168.59     24.73 o 
  -4   8   3      210.35      232.33      8.25 o 
  -3   8   3       94.28       88.95     10.29 o 
  -2   8   3        5.85        5.36      7.12 o 
  -1   8   3     1707.98     1812.63     35.08 o 
   0   8   3      377.53      385.37     13.40 o 
   1   8   3      252.64      277.86     18.60 o 
   2   8   3      469.04      457.06     17.85 o 
   3   8   3      632.13      625.62     35.61 o 
   4   8   3      333.54      317.76     19.39 o 
   5   8   3       57.58       45.90     11.08 o 
   6   8   3       46.88       13.85     31.26 o 
   7   8   3       37.12       26.91     24.93 o 
 -11   9   3        1.63       11.87     31.66 o 
 -10   9   3        0.04        8.72     14.32 o 
  -9   9   3       79.93       89.58     14.64 o 
  -8   9   3       41.42       36.57      6.65 o 
  -7   9   3       64.03       84.28      9.50 o 
  -6   9   3       69.61       74.64      5.93 o 
  -5   9   3        4.99        6.20      5.54 o 
  -4   9   3      791.47      883.39     18.02 o 
  -3   9   3     1164.75     1139.57     27.90 o 
  -2   9   3      204.54      179.34      8.11 o 
  -1   9   3      351.03      332.29     12.86 o 
   0   9   3     1531.28     1473.91     48.48 o 
   1   9   3      453.50      414.90     18.01 o 
   2   9   3       34.55       20.53     19.19 o 
   3   9   3        5.31        6.33     11.48 o 
   4   9   3      341.13      345.46     19.39 o 
   5   9   3       61.88        0.79     28.49 o 
   6   9   3      193.63      231.89     39.57 o 
   7   9   3       37.90       14.64     37.20 o 
 -10  10   3       38.41      -17.41     29.28 o 
  -9  10   3       58.73       42.19     31.06 o 
  -8  10   3       17.84       21.44      8.09 o 
  -7  10   3      526.28      479.51     17.78 o 
  -6  10   3      126.66      130.04     19.19 o 
  -5  10   3        2.43        1.62      7.32 o 
  -4  10   3       20.89       22.96      4.82 o 
  -3  10   3      156.75      148.60     13.45 o 
  -2  10   3     1879.38     2001.04     45.46 o 
  -1  10   3     2453.06     2537.00     59.55 o 
   0  10   3      656.90      686.92     40.17 o 
   1  10   3      316.45      281.38     13.60 o 
   2  10   3      135.42      166.99     27.30 o 
   3  10   3      160.57      130.98     20.97 o 
   4  10   3       12.87      -18.60     18.60 o 
   5  10   3        4.70       28.89     31.26 o 
   6  10   3       79.40      150.37     37.99 o 
 -10  11   3       20.39       31.66     28.49 o 
  -9  11   3       63.15       69.65     37.20 o 
  -8  11   3      121.88      133.83     10.94 o 
  -7  11   3       78.32       61.95     17.41 o 
  -6  11   3      168.97      172.11     23.15 o 
  -5  11   3      190.91      141.71      8.46 o 
  -4  11   3      207.98      166.60      9.50 o 
  -3  11   3        3.01       -3.34      5.69 o 
  -2  11   3      101.18       75.67      7.80 o 
  -1  11   3      977.47      974.36     27.72 o 
   0  11   3       57.23       54.93     22.95 o 
   1  11   3        0.98        5.14     11.40 o 
   2  11   3      580.72      552.42     45.11 o 
   3  11   3      380.77      339.53     32.45 o 
   4  11   3       54.51      125.05     21.76 o 
   5  11   3      162.87      113.97     39.57 o 
 -10  12   3        4.87      105.26     46.30 o 
  -9  12   3      131.70      123.90     57.18 o 
  -8  12   3      323.20      349.93     25.07 o 
  -7  12   3       30.05       49.26     10.65 o 
  -6  12   3       29.07       17.59      9.35 o 
  -5  12   3       38.00       47.09      7.52 o 
  -4  12   3      240.45      284.92     13.85 o 
  -3  12   3      123.21      104.99     24.93 o 
  -2  12   3       53.00       32.93     16.82 o 
  -1  12   3      203.16      238.89     26.71 o 
   0  12   3      312.32      265.80     18.60 o 
   1  12   3      287.98      252.86     24.14 o 
   2  12   3       35.47       38.78     24.53 o 
   3  12   3       17.93       20.97     18.99 o 
   4  12   3      136.82      139.09     20.11 o 
  -9  13   3        0.72        2.67     17.35 o 
  -8  13   3       27.22       21.70     22.56 o 
  -7  13   3       27.94       63.65     17.82 o 
  -6  13   3      255.64      370.16     44.72 o 
  -5  13   3      196.98      187.17     15.04 o 
  -4  13   3       16.89       37.59     11.87 o 
  -3  13   3        7.74       -7.49      8.17 o 
  -2  13   3     2380.64     2448.93     78.26 o 
  -1  13   3       36.69       51.42     10.83 o 
   0  13   3        9.78       29.39     15.04 o 
   1  13   3      140.01      131.61     18.46 o 
   2  13   3      277.09      300.52     27.56 o 
   3  13   3       14.31      -12.65     18.63 o 
  -8  14   3       65.14       97.19     40.96 o 
  -7  14   3       12.39       18.20     37.20 o 
  -6  14   3       26.60       31.42     40.96 o 
  -5  14   3      517.66      505.33     53.42 o 
  -4  14   3      245.52      247.72     17.81 o 
  -3  14   3        0.14      -11.40     15.11 o 
  -2  14   3      407.89      378.18     26.99 o 
  -1  14   3      163.89      127.19     27.11 o 
   0  14   3      198.48      232.42     24.34 o 
   1  14   3       16.97       40.87     19.16 o 
   2  14   3      124.14       63.56     23.94 o 
  -7  15   3       94.32       80.33     34.82 o 
  -6  15   3      129.17      118.72     28.49 o 
  -5  15   3       32.32       62.92     27.70 o 
  -4  15   3       26.95       17.81     30.47 o 
  -3  15   3       91.13       83.50     27.30 o 
  -2  15   3       17.79       33.81     11.91 o 
  -1  15   3        0.82       -3.16     16.63 o 
   0  15   3        4.02       -1.29     15.74 o 
  -3  16   3      159.54      114.76     44.32 o 
   2 -16   4       54.57       36.80     32.84 o 
   3 -16   4      227.21      161.85     34.43 o 
   4 -16   4       85.75       42.74     22.16 o 
   5 -16   4       18.95       33.64     17.41 o 
  -1 -15   4        0.77      -22.95     34.82 o 
   0 -15   4      235.03      241.39     34.43 o 
   1 -15   4      122.41      172.93     37.20 o 
   2 -15   4      405.43      402.84     37.99 o 
   3 -15   4       23.15       49.46     30.07 o 
   4 -15   4      140.38      132.57     31.26 o 
   5 -15   4      114.14       90.22     21.37 o 
   6 -15   4       92.28       84.88     18.01 o 
   7 -15   4       18.89       20.46     16.52 o 
  -2 -14   4      157.04      161.45     42.34 o 
  -1 -14   4      357.97      314.99     40.36 o 
   0 -14   4        1.71       -1.58     20.58 o 
   1 -14   4      336.47      253.66     28.10 o 
   2 -14   4      246.31      263.55     27.70 o 
   3 -14   4      153.10      122.67     24.53 o 
   4 -14   4      135.03       62.13     21.76 o 
   5 -14   4       69.42       75.40     38.58 o 
   6 -14   4      160.36      160.39     38.78 o 
   7 -14   4       30.24       39.72     11.81 o 
   8 -14   4        0.51       17.93     15.24 o 
  -3 -13   4       11.02      -26.12     35.61 o 
  -2 -13   4       17.37       66.48     24.14 o 
  -1 -13   4      205.84      177.68     26.12 o 
   0 -13   4      378.72      453.10     44.72 o 
   1 -13   4        1.53       13.85     18.60 o 
   2 -13   4      110.70       64.11     17.41 o 
   3 -13   4     1154.25     1175.68     72.42 o 
   4 -13   4      337.35      327.65     34.43 o 
   5 -13   4        2.36       11.16     17.61 o 
   6 -13   4       14.72       13.22     11.97 o 
   7 -13   4      125.29      170.17     17.36 o 
   8 -13   4        2.65      -13.78     13.78 o 
   9 -13   4        3.02       16.72     13.65 o 
  -4 -12   4      145.81      116.34     32.05 o 
  -3 -12   4       86.22       44.32     22.95 o 
  -2 -12   4       20.43       31.66     22.56 o 
  -1 -12   4        7.29       15.68     10.19 o 
   0 -12   4      141.57      155.91     22.16 o 
   1 -12   4       94.04      104.02     18.41 o 
   2 -12   4      248.86      284.13     33.64 o 
   3 -12   4      310.73      266.32     27.30 o 
   4 -12   4      443.09      404.82     21.37 o 
   5 -12   4      948.35      985.05     40.19 o 
   6 -12   4      130.98      136.89     13.90 o 
   7 -12   4      224.70      174.23     16.22 o 
   8 -12   4       70.05       79.85     14.49 o 
   9 -12   4      135.74      167.92     47.29 o 
  10 -12   4      122.21      126.35     17.15 o 
  -5 -11   4       35.24       47.88     38.78 o 
  -4 -11   4      238.85      159.87     37.99 o 
  -3 -11   4       54.86       94.58     21.76 o 
  -2 -11   4      671.40      608.15     65.69 o 
  -1 -11   4      535.43      472.97     37.59 o 
   0 -11   4        2.08        0.28     11.11 o 
   1 -11   4       47.04       48.96     10.29 o 
   2 -11   4      717.43      796.91    102.69 o 
   3 -11   4      724.25      761.90     48.87 o 
   4 -11   4      602.11      559.94     29.28 o 
   5 -11   4      662.06      618.28     33.04 o 
   6 -11   4      286.94      243.52     13.64 o 
   7 -11   4       93.48      115.56     26.51 o 
   8 -11   4       31.33       65.31     43.73 o 
   9 -11   4        0.43       -4.92     19.59 o 
  10 -11   4        8.78        9.57     12.46 o 
  -6 -10   4        9.45       36.01     36.80 o 
  -5 -10   4      159.89      159.08     27.70 o 
  -4 -10   4      513.45      628.80     51.05 o 
  -3 -10   4        1.20       -1.17     11.29 o 
  -2 -10   4        5.97        7.88     37.59 o 
  -1 -10   4     1793.97     1852.76     93.59 o 
   0 -10   4      812.28      836.73     84.68 o 
   1 -10   4      241.72      296.70     47.29 o 
   2 -10   4      168.90      159.93     11.98 o 
   3 -10   4      129.29      130.68     12.00 o 
   4 -10   4        9.07       -0.40      9.89 o 
   5 -10   4      601.22      567.96     43.13 o 
   6 -10   4        1.91       14.28      7.55 o 
   7 -10   4      557.48      525.14     68.85 o 
   8 -10   4      226.07      238.52     37.79 o 
   9 -10   4        1.29        7.91     13.75 o 
  10 -10   4        6.44       15.94     13.10 o 
  -7  -9   4      179.21       81.52     36.80 o 
  -6  -9   4      117.92      162.64     26.51 o 
  -4  -9   4      525.98      471.05     23.87 o 
  -3  -9   4      249.09      241.75     35.02 o 
  -2  -9   4      651.77      838.92     47.49 o 
  -1  -9   4       22.74       63.11     15.25 o 
   0  -9   4     2399.13     2488.64     73.69 o 
   1  -9   4      716.26      741.79     80.92 o 
   2  -9   4     1233.65     1289.50     36.87 o 
   3  -9   4      140.69      120.02      9.58 o 
   4  -9   4      505.08      490.27     40.76 o 
   5  -9   4      742.34      734.62     49.66 o 
   6  -9   4      293.43      250.51     12.86 o 
   7  -9   4       43.97       43.93     11.67 o 
   8  -9   4       56.93       44.59     21.37 o 
   9  -9   4      149.81      158.09     19.19 o 
  10  -9   4       41.61       49.74     21.00 o 
  11  -9   4        4.38       20.58     26.51 o 
  -6  -8   4      205.06      249.30     39.57 o 
  -5  -8   4      433.43      464.18     36.80 o 
  -4  -8   4       45.93       79.54     26.91 o 
  -3  -8   4     1064.74     1035.20     53.82 o 
  -2  -8   4     1094.82     1111.50     86.86 o 
  -1  -8   4       29.39       -4.24     16.42 o 
   0  -8   4      193.24      156.90     22.56 o 
   1  -8   4      129.54      151.83     15.86 o 
   2  -8   4      747.85      721.95     65.49 o 
   3  -8   4      208.93      227.65     17.77 o 
   4  -8   4      298.85      256.13     30.27 o 
   5  -8   4      220.87      210.80     20.78 o 
   6  -8   4      251.56      230.98     21.17 o 
   7  -8   4      178.63      192.65     24.73 o 
   8  -8   4        0.46        0.92      9.58 o 
   9  -8   4      115.65      115.31     21.17 o 
  10  -8   4       25.49       39.13     14.55 o 
  11  -8   4       27.14      -29.68     29.68 o 
  -8  -7   4       10.11       11.48     21.76 o 
  -7  -7   4        9.04       24.93     26.91 o 
  -6  -7   4      179.74      156.31     24.93 o 
  -5  -7   4     2283.00     2466.11    117.53 o 
  -4  -7   4      392.11      349.42     31.66 o 
  -3  -7   4      751.60      678.37     31.83 o 
  -2  -7   4       14.84       43.14     13.40 o 
  -1  -7   4     2078.81     2080.42     62.82 o 
   0  -7   4      208.43      196.49     40.76 o 
   1  -7   4     1451.19     1531.38    115.35 o 
   2  -7   4      319.15      348.08     15.67 o 
   3  -7   4      601.70      604.66     30.47 o 
   4  -7   4     2248.70     2170.52     56.29 o 
   5  -7   4       32.57       58.65     32.84 o 
   6  -7   4      241.63      226.33     14.64 o 
   7  -7   4       23.63       40.15      9.89 o 
   8  -7   4       36.20       29.10     17.61 o 
   9  -7   4       31.05       10.57     13.26 o 
  10  -7   4       35.04       36.41     27.30 o 
  11  -7   4       30.40       68.46     32.84 o 
  -8  -6   4      263.41      287.29     44.32 o 
  -6  -6   4       86.97       75.98     24.53 o 
  -5  -6   4      177.67      184.80     29.28 o 
  -4  -6   4       14.69        8.11     12.76 o 
  -3  -6   4     1222.28     1241.18     42.54 o 
  -2  -6   4      867.06      782.05     79.54 o 
  -1  -6   4      489.07      463.90     18.42 o 
   0  -6   4     1632.45     2012.81     55.08 o 
   1  -6   4     5118.44     5331.98    215.47 o 
   2  -6   4      861.73      759.53     26.86 o 
   3  -6   4      140.42      170.47     11.76 o 
   4  -6   4       63.69       65.44      8.71 o 
   5  -6   4     2075.09     1983.42     46.39 o 
   6  -6   4     1128.51     1163.11     26.88 o 
   7  -6   4        9.44       23.95      6.52 o 
   8  -6   4       54.96       76.19     12.43 o 
   9  -6   4      420.81      400.07     35.61 o 
  10  -6   4       69.19      119.51     24.53 o 
  11  -6   4       36.27      -13.85     20.58 o 
  -9  -5   4       50.39       85.48     34.03 o 
  -8  -5   4       24.68       45.90     23.74 o 
  -7  -5   4      536.26      553.77     77.56 o 
  -6  -5   4     4237.36     4800.45    250.49 o 
  -5  -5   4        4.47        0.62     11.78 o 
  -4  -5   4     1382.61     1423.56     67.67 o 
  -3  -5   4     1825.27     1828.47     61.06 o 
  -2  -5   4      743.78      780.73     30.36 o 
  -1  -5   4     3737.31     4173.16    107.32 o 
   0  -5   4      652.32      760.47     25.45 o 
   1  -5   4     1171.59     1239.67     43.63 o 
   2  -5   4     3340.39     3329.65    105.63 o 
   3  -5   4     2764.56     2774.05     80.40 o 
   4  -5   4      160.70      136.43      9.96 o 
   5  -5   4     2471.46     2785.82     55.48 o 
   6  -5   4      671.12      698.74     15.94 o 
   7  -5   4      651.90      654.37     27.70 o 
   8  -5   4       58.30       43.92     20.58 o 
   9  -5   4       52.69       71.62     15.43 o 
  10  -5   4        1.79        5.14     30.47 o 
  11  -5   4      130.78      108.03     32.84 o 
  -9  -4   4      115.37      107.64     32.84 o 
  -8  -4   4      118.62      146.42     28.10 o 
  -7  -4   4       76.89       71.11     40.36 o 
  -6  -4   4     2158.90     2093.35    144.44 o 
  -5  -4   4      324.42      322.21     20.33 o 
  -4  -4   4     1044.84     1048.58     39.77 o 
  -3  -4   4     1229.08     1144.68     68.66 o 
  -2  -4   4       84.62       98.91      8.92 o 
  -1  -4   4      549.05      468.37     19.15 o 
   0  -4   4     6726.76     7421.04    201.82 o 
   1  -4   4     4424.09     4430.71    132.91 o 
   2  -4   4       89.73       78.77      5.86 o 
   3  -4   4       29.14       27.77      5.51 o 
   4  -4   4     6281.00     6654.67    127.03 o 
   5  -4   4        3.90        4.47      4.09 o 
   6  -4   4      237.72      182.28      8.51 o 
   7  -4   4      148.91      132.40      8.80 o 
   8  -4   4       20.29       18.30      9.89 o 
   9  -4   4        7.82       -1.98     13.45 o 
  10  -4   4      575.42      616.13     53.42 o 
  11  -4   4       27.41       34.82     25.33 o 
 -10  -3   4       36.34       19.79     36.01 o 
  -9  -3   4       33.10       48.67     27.30 o 
  -8  -3   4      290.43      322.99     29.28 o 
  -7  -3   4      448.87      538.93     25.72 o 
  -6  -3   4       35.10       21.76     12.86 o 
  -5  -3   4      624.91      568.69     24.47 o 
  -4  -3   4      511.31      592.12     24.83 o 
  -3  -3   4     1198.29     1253.98     78.35 o 
  -2  -3   4     1008.84     1225.27     47.42 o 
  -1  -3   4       12.13        6.08      6.65 o 
   0  -3   4     2084.68     2211.36     72.67 o 
   1  -3   4    10304.57    10615.92    413.64 o 
   2  -3   4     1979.20     2098.10     89.83 o 
   3  -3   4      336.19      363.36     10.31 o 
   4  -3   4      132.73       76.05      5.45 o 
   5  -3   4       46.23       34.84      4.43 o 
   6  -3   4      629.48      663.33     20.19 o 
   7  -3   4        5.88        9.29      8.18 o 
   8  -3   4      267.98      306.29     17.41 o 
   9  -3   4      367.62      472.09     43.13 o 
  10  -3   4       82.20      115.15     23.74 o 
  11  -3   4        5.51        2.37     36.01 o 
 -10  -2   4       31.55        5.94     34.43 o 
  -9  -2   4       85.71      103.68     30.87 o 
  -8  -2   4        0.16       22.56     18.20 o 
  -7  -2   4      140.23      124.32     10.49 o 
  -6  -2   4      515.42      531.35     17.52 o 
  -5  -2   4       50.01       62.94     16.82 o 
  -4  -2   4      208.46      224.36     24.73 o 
  -3  -2   4      120.22      108.05      8.51 o 
  -2  -2   4     3052.02     3131.20     91.16 o 
  -1  -2   4      418.18      475.34     17.75 o 
   0  -2   4      339.18      276.59     11.05 o 
   1  -2   4     5470.23     5665.76    186.65 o 
   2  -2   4     1812.57     1615.65     51.09 o 
   3  -2   4      570.50      633.74     17.62 o 
   4  -2   4      143.73      163.94     10.49 o 
   5  -2   4      260.57      303.40     10.38 o 
   6  -2   4     2494.38     2474.47     62.19 o 
   7  -2   4       96.87       87.59     13.85 o 
   8  -2   4        0.88        4.75      9.50 o 
   9  -2   4       83.16      127.03     32.45 o 
  10  -2   4      116.99      118.72     33.64 o 
  11  -2   4        1.40       31.26     27.30 o 
 -10  -1   4      162.36      197.07     29.28 o 
  -9  -1   4      355.04      353.45     21.07 o 
  -8  -1   4       60.31       98.39     41.15 o 
  -7  -1   4       10.28       17.65      5.94 o 
  -6  -1   4      505.36      453.67     14.52 o 
  -5  -1   4      922.97     1008.85     54.02 o 
  -4  -1   4      890.80      891.14     23.06 o 
  -3  -1   4        1.83        9.98      5.03 o 
  -2  -1   4     7606.68     7821.51    276.23 o 
  -1  -1   4     2086.72     2119.76     64.52 o 
   0  -1   4     2279.55     2235.25     90.62 o 
   1  -1   4     1308.10     1089.99     28.56 o 
   2  -1   4     6567.34     6005.82    252.27 o 
   3  -1   4     4254.75     4451.17    209.93 o 
   4  -1   4     1890.53     1761.78     84.09 o 
   5  -1   4      430.68      414.12     11.57 o 
   6  -1   4      326.98      325.73     11.91 o 
   7  -1   4     1559.78     1526.45     42.48 o 
   8  -1   4      301.38      326.47     30.47 o 
   9  -1   4       42.30       36.80     24.14 o 
  10  -1   4        4.89       20.58     27.70 o 
  11  -1   4       81.80      155.52     43.13 o 
 -11   0   4       19.94       23.74     26.12 o 
 -10   0   4       30.10        7.12     18.20 o 
  -9   0   4       26.00       17.71     14.84 o 
  -8   0   4      620.76      551.20     22.18 o 
  -7   0   4      629.50      594.63     20.28 o 
  -6   0   4       16.41       26.55      4.83 o 
  -5   0   4        2.08        1.46      3.77 o 
  -4   0   4     3623.20     3549.15     83.10 o 
  -3   0   4     8641.06     8722.22    214.52 o 
  -2   0   4        8.69       -1.43      4.25 o 
  -1   0   4      651.28      648.91     15.20 o 
   0   0   4      144.96      149.58      7.52 o 
   1   0   4     1490.51     1589.84     56.43 o 
   2   0   4     3669.88     3441.10    118.69 o 
   3   0   4      380.07      349.75     22.95 o 
   4   0   4     2538.12     2466.40     44.97 o 
   5   0   4      938.50      892.58     22.46 o 
   6   0   4       14.46       13.84      6.13 o 
   7   0   4        1.90       -8.31     10.29 o 
   8   0   4       37.21       40.36     29.28 o 
   9   0   4       73.14       86.66     32.84 o 
  10   0   4       55.72      161.06     37.99 o 
 -11   1   4      111.31      101.30     26.91 o 
 -10   1   4      117.81      140.84     31.46 o 
  -9   1   4       75.06       78.06      9.49 o 
  -8   1   4       31.27       36.29      8.90 o 
  -7   1   4      354.70      329.61     12.15 o 
  -6   1   4      248.72      201.08      7.68 o 
  -5   1   4      200.42      153.12      5.99 o 
  -4   1   4      100.93      118.80      5.29 o 
  -3   1   4     2572.67     2248.04     41.73 o 
  -2   1   4       23.34       26.83      3.08 o 
   0   1   4     5463.55     5043.87    170.27 o 
   1   1   4    10327.87    10552.30    331.39 o 
   2   1   4     2318.59     2229.10     62.86 o 
   3   1   4     2829.50     2908.91     69.25 o 
   4   1   4      122.00      110.38      6.61 o 
   5   1   4        3.99        9.44      4.41 o 
   6   1   4     1484.29     1492.35     50.38 o 
   7   1   4      263.94      275.82     35.61 o 
   8   1   4       91.85      165.01     34.43 o 
   9   1   4       19.64       32.45     26.12 o 
  10   1   4       90.95      143.65     30.07 o 
 -11   2   4       17.60       57.38     20.97 o 
 -10   2   4        8.13       12.74     27.30 o 
  -9   2   4      151.80      168.18     13.74 o 
  -8   2   4      327.22      299.75     13.22 o 
  -7   2   4      170.22      145.59      8.20 o 
  -6   2   4     1183.49     1255.38     28.25 o 
  -5   2   4      419.53      394.41     15.04 o 
  -4   2   4     1161.83     1076.97     20.38 o 
  -3   2   4        1.17        0.12      2.65 o 
  -2   2   4      150.08      202.50      5.04 o 
  -1   2   4       37.33       48.05      9.70 o 
   0   2   4     8770.44     8553.96    230.70 o 
   1   2   4     1385.73     1378.93     26.11 o 
   2   2   4     2263.26     2317.79     51.44 o 
   3   2   4     2676.20     2878.23     73.38 o 
   4   2   4      353.67      352.35     11.29 o 
   5   2   4       29.03       33.95     12.30 o 
   6   2   4      168.75      169.56     16.16 o 
   7   2   4       27.77        0.40     16.22 o 
   8   2   4       68.23       74.39     36.01 o 
   9   2   4      147.38      140.08     30.47 o 
  10   2   4       34.31       21.76     26.91 o 
 -11   3   4       31.38       16.47     22.56 o 
 -10   3   4       11.54       23.36     16.16 o 
  -9   3   4        2.11       20.83     14.05 o 
  -8   3   4      228.29      200.18     11.08 o 
  -7   3   4      606.06      633.40     17.26 o 
  -6   3   4       97.00       80.22      6.13 o 
  -5   3   4      162.45      203.95      6.94 o 
  -4   3   4     2112.15     2258.30     34.09 o 
  -3   3   4     2094.43     2072.65     34.59 o 
  -2   3   4     3056.98     3039.33     63.90 o 
  -1   3   4      464.96      370.22      7.82 o 
   0   3   4      100.87      129.48      9.30 o 
   1   3   4     5105.22     4869.54    115.98 o 
   2   3   4      137.55      189.81      6.93 o 
   3   3   4      261.62      302.52     10.88 o 
   4   3   4     1367.92     1430.86     39.58 o 
   5   3   4      899.57      894.93     25.98 o 
   6   3   4      214.97      223.93     14.64 o 
   7   3   4      252.57      235.45     31.26 o 
   8   3   4      124.56      148.00     34.03 o 
   9   3   4       83.90      142.06     34.43 o 
  10   3   4       41.29      149.98     43.92 o 
 -11   4   4       90.53      126.00     19.30 o 
 -10   4   4       54.35       59.05     31.46 o 
  -9   4   4      789.79      762.12     59.36 o 
  -8   4   4        0.48       -5.16     13.06 o 
  -7   4   4      697.28      690.51     30.27 o 
  -6   4   4     1705.65     1741.48     32.77 o 
  -5   4   4      301.24      304.29     12.66 o 
  -4   4   4    18173.09    17567.95    461.11 o 
  -3   4   4      782.78      794.88     24.53 o 
  -2   4   4      925.11      841.15     30.47 o 
  -1   4   4      669.22      695.72     14.12 o 
   0   4   4      422.83      512.21     10.70 o 
   1   4   4        7.80        4.43      5.74 o 
   2   4   4     1348.10     1531.78     29.57 o 
   3   4   4      449.81      450.44     23.74 o 
   4   4   4       40.43       48.48      6.46 o 
   5   4   4      176.38      165.53     17.52 o 
   6   4   4      390.80      361.31     18.95 o 
   7   4   4      232.08      192.13     22.56 o 
   9   4   4       14.53       39.18     25.33 o 
 -11   5   4        7.83       15.70     38.38 o 
 -10   5   4       68.35       51.70     20.78 o 
  -9   5   4       43.48       35.56     11.48 o 
  -8   5   4       12.94       16.62      6.37 o 
  -7   5   4        1.70       -2.72      5.12 o 
  -6   5   4      168.81      165.67      6.56 o 
  -5   5   4      653.97      727.80     39.97 o 
  -4   5   4     1439.59     1512.62     70.44 o 
  -3   5   4     1979.42     2124.47     45.44 o 
  -2   5   4     2637.27     2580.76     50.73 o 
  -1   5   4     6125.84     6221.81    121.40 o 
   0   5   4     3901.13     4353.04     81.09 o 
   1   5   4       27.63       32.59      6.33 o 
   2   5   4      943.10      967.02     21.27 o 
   3   5   4     1807.98     1836.59     48.52 o 
   4   5   4      283.47      251.13     12.82 o 
   5   5   4      556.66      533.03     21.76 o 
   6   5   4        8.57       11.14      8.42 o 
   7   5   4      544.23      476.39     27.20 o 
   8   5   4      473.11      473.67     53.42 o 
   9   5   4        1.11        7.12     25.72 o 
 -11   6   4        1.79        6.24     12.66 o 
 -10   6   4      105.75       98.50     26.71 o 
  -9   6   4       57.46       50.73     18.01 o 
  -8   6   4      711.73      748.94     34.23 o 
  -7   6   4     2159.35     2272.91     78.55 o 
  -6   6   4      132.69      128.21     10.49 o 
  -5   6   4        4.97        9.50      5.74 o 
  -4   6   4     1302.95     1311.98     23.22 o 
  -3   6   4      640.83      607.56     16.07 o 
  -2   6   4      469.06      515.77     11.27 o 
  -1   6   4     1571.46     1685.19     32.17 o 
   0   6   4     6504.15     6182.39    114.55 o 
   1   6   4     1585.37     1566.32     28.66 o 
   2   6   4       44.73       52.55     13.45 o 
   3   6   4       73.45       69.27     10.09 o 
   4   6   4      474.09      421.66     16.59 o 
   5   6   4      658.63      528.68     30.47 o 
   6   6   4       58.38       54.69     10.23 o 
   7   6   4      255.11      237.83     28.10 o 
   8   6   4       15.61       56.19     38.38 o 
 -11   7   4       19.46       68.85     32.45 o 
 -10   7   4      136.21      156.33     15.72 o 
  -9   7   4       76.97       93.80      9.70 o 
  -8   7   4       16.40        3.64     11.87 o 
  -7   7   4      170.98      148.04      7.17 o 
  -6   7   4     1220.21     1185.03     27.70 o 
  -5   7   4      201.89      235.32      7.24 o 
  -4   7   4       33.04       33.72      5.94 o 
  -3   7   4      298.36      293.46      9.01 o 
  -2   7   4     3437.79     3326.57     74.79 o 
  -1   7   4       12.45       23.05      4.95 o 
   0   7   4      131.66      131.57     18.01 o 
   1   7   4      137.94      137.47      6.29 o 
   2   7   4      735.98      702.19     43.13 o 
   3   7   4      229.71      200.17     12.81 o 
   4   7   4       75.05       62.13     11.48 o 
   5   7   4      265.74      248.91     16.62 o 
   6   7   4      182.48      226.65     61.73 o 
   8   7   4       21.98       17.41     35.61 o 
 -11   8   4        2.50      -17.41     17.41 o 
 -10   8   4       25.44       -6.13     13.85 o 
  -9   8   4       40.00       60.51     12.44 o 
  -8   8   4      230.00      243.34     10.42 o 
  -7   8   4       48.05       33.94      4.97 o 
  -6   8   4       32.40       21.57      4.31 o 
  -5   8   4      937.02      910.86     21.65 o 
  -4   8   4      425.19      432.78     12.16 o 
  -3   8   4      298.03      280.31      7.82 o 
  -2   8   4       53.42       73.98      8.11 o 
  -1   8   4      885.03      841.03     31.86 o 
   0   8   4      156.82      139.64     19.98 o 
   1   8   4      134.26      128.89      8.10 o 
   2   8   4        1.51        0.79      9.58 o 
   3   8   4      470.11      406.93     39.57 o 
   4   8   4      234.71      210.52     18.60 o 
   5   8   4       53.72       30.29      8.62 o 
   6   8   4        0.34       -6.66     12.93 o 
   7   8   4        2.73       -7.91     22.95 o 
 -11   9   4       16.68       47.88     29.28 o 
 -10   9   4        1.32        9.89     14.25 o 
  -9   9   4       27.10       16.72     12.47 o 
  -8   9   4       62.59       50.74      6.22 o 
  -7   9   4      186.95      222.10      8.56 o 
  -6   9   4       36.15       32.42     15.04 o 
  -5   9   4       20.32       21.26     10.29 o 
  -4   9   4      322.43      276.66     12.47 o 
  -3   9   4      632.84      578.78     15.32 o 
  -2   9   4      339.80      342.50     10.03 o 
  -1   9   4      382.48      371.89     29.88 o 
   0   9   4      819.45      806.90     26.44 o 
   1   9   4      841.20      886.35     27.76 o 
   2   9   4       76.28       60.75      9.41 o 
   3   9   4       10.51       17.02     12.66 o 
   4   9   4      339.28      319.34     20.58 o 
   5   9   4      363.40      357.57     21.50 o 
   6   9   4      121.08      115.55     31.66 o 
 -10  10   4      198.93      164.62     23.35 o 
  -9  10   4        8.80       36.80     20.18 o 
  -8  10   4        0.14        8.83     16.82 o 
  -7  10   4      230.41      203.40     13.85 o 
  -6  10   4      671.34      657.42     18.95 o 
  -5  10   4      322.23      326.98     18.60 o 
  -4  10   4      123.15      129.39      6.41 o 
  -3  10   4      125.19      127.13      6.16 o 
  -2  10   4      855.69      840.91     21.37 o 
  -1  10   4     1847.01     1811.34     50.13 o 
   0  10   4      349.12      307.58     15.30 o 
   1  10   4      704.84      688.23     25.56 o 
   2  10   4      245.70      299.70     43.92 o 
   3  10   4      106.57      139.98     14.95 o 
   4  10   4       19.29        5.24     13.98 o 
   5  10   4       71.14       90.74     31.46 o 
   6  10   4        4.12        9.89     35.61 o 
 -10  11   4        8.96      -16.22     26.91 o 
  -9  11   4       44.72       26.91     20.18 o 
  -8  11   4      146.68      142.01     15.59 o 
  -7  11   4      151.18      136.23      9.88 o 
  -6  11   4      320.66      343.20     20.97 o 
  -5  11   4      439.01      500.34     16.67 o 
  -4  11   4       46.50       74.89     25.13 o 
  -3  11   4        2.01       -5.88      5.88 o 
  -2  11   4      303.67      316.31     15.20 o 
  -1  11   4        8.76       -4.49      7.78 o 
   0  11   4      958.75     1035.72     32.98 o 
   1  11   4      575.15      548.61     22.09 o 
   2  11   4      148.44      157.33     20.96 o 
   3  11   4      538.08      481.61     31.03 o 
   4  11   4       57.19       37.88     33.64 o 
   5  11   4       26.47       35.22     19.39 o 
 -10  12   4       22.70        1.98     38.78 o 
  -9  12   4       58.52       68.46     25.72 o 
  -8  12   4      146.94      173.46     17.97 o 
  -7  12   4      207.66      197.66     16.84 o 
  -6  12   4        0.94       12.82     10.49 o 
  -5  12   4       11.86        0.12     17.21 o 
  -4  12   4      481.22      419.07     17.41 o 
  -3  12   4      454.05      472.76     46.30 o 
  -2  12   4       12.52       13.61     14.64 o 
  -1  12   4      125.93      106.04     11.49 o 
   0  12   4     1408.09     1353.95     67.47 o 
   1  12   4      465.39      514.69     27.95 o 
   2  12   4      187.38      211.55     36.01 o 
   3  12   4        3.85       -7.12     24.53 o 
   4  12   4       12.67       13.73     19.49 o 
  -9  13   4       23.99       23.26     42.94 o 
  -8  13   4        7.21        4.35     27.30 o 
  -7  13   4      349.20      340.71     34.43 o 
  -6  13   4      253.63      276.63     23.78 o 
  -5  13   4       16.71       18.60      8.31 o 
  -4  13   4       14.73       13.45      9.10 o 
  -3  13   4       90.16       90.23     15.24 o 
  -2  13   4      129.45      129.74     31.26 o 
  -1  13   4      228.73      204.91     34.03 o 
   0  13   4        2.16       -8.10     13.42 o 
   1  13   4       17.07        4.55     14.97 o 
   2  13   4      558.10      540.98     52.04 o 
   3  13   4      120.44      152.71     23.94 o 
  -8  14   4      109.89      171.93     48.67 o 
  -7  14   4        3.45        3.37     34.03 o 
  -6  14   4       11.00       58.07     17.90 o 
  -5  14   4      399.58      513.64     49.46 o 
  -4  14   4      363.65      392.55     46.69 o 
  -3  14   4      198.57      195.63     17.28 o 
  -2  14   4       89.08      124.49     57.18 o 
  -1  14   4      443.50      442.70     26.86 o 
   0  14   4      181.79      175.44     22.25 o 
   1  14   4        9.53      -12.44     12.44 o 
   2  14   4      140.98      145.84     30.27 o 
  -7  15   4      171.17      176.89     42.74 o 
  -6  15   4        7.80      -15.14     19.37 o 
  -5  15   4      210.60      221.60     37.20 o 
  -4  15   4      331.84      344.27     47.49 o 
  -3  15   4       44.19      119.11     39.57 o 
  -2  15   4        1.64       -5.94     36.01 o 
  -1  15   4       12.03       38.38     35.22 o 
   0  15   4       66.11       46.35     19.15 o 
   2 -16   5       70.74       81.12     25.72 o 
   3 -16   5      271.15      330.03     42.34 o 
   4 -16   5       69.29       25.33     22.95 o 
   5 -16   5      156.26      140.90     22.23 o 
   0 -15   5       20.19       -5.54     31.66 o 
   1 -15   5       99.56      109.61     36.41 o 
   2 -15   5      610.07      733.27     52.63 o 
   3 -15   5        0.62       -1.98     17.81 o 
   4 -15   5      212.08      236.24     32.84 o 
   5 -15   5       39.63       33.55     27.50 o 
   6 -15   5       43.37       50.77     17.78 o 
   7 -15   5       50.93       30.11     16.42 o 
  -2 -14   5       40.72      -13.06     26.51 o 
  -1 -14   5      429.90      469.32     50.26 o 
   0 -14   5       18.79       51.84     32.45 o 
   1 -14   5      234.13      248.12     34.82 o 
   2 -14   5      216.44      186.78     25.33 o 
   3 -14   5       17.77       70.04     26.51 o 
   4 -14   5      512.54      504.94     43.92 o 
   5 -14   5        3.53        1.31     58.76 o 
   6 -14   5      177.32      141.03     23.35 o 
   7 -14   5      138.31      168.18     20.97 o 
   8 -14   5       55.05       55.17     15.83 o 
  -3 -13   5        1.19       84.68     39.18 o 
  -2 -13   5       89.66       97.74     28.89 o 
  -1 -13   5      568.33      570.23     46.30 o 
   0 -13   5      502.90      419.46     37.99 o 
   1 -13   5      104.04      117.13     24.14 o 
   2 -13   5       27.08       54.21     25.72 o 
   3 -13   5      119.78      113.18     28.49 o 
   4 -13   5      511.45      432.52     41.55 o 
   5 -13   5       24.83       13.28     15.94 o 
   6 -13   5        7.04      -12.19     18.01 o 
   7 -13   5      252.03      267.90     23.35 o 
   8 -13   5      364.45      434.04     25.53 o 
   9 -13   5       61.20       16.98     14.55 o 
  -4 -12   5      340.41      312.22     43.92 o 
  -3 -12   5      124.54      142.85     26.12 o 
  -2 -12   5       43.04       27.70     22.16 o 
  -1 -12   5       75.81       42.81     14.52 o 
   0 -12   5      458.67      395.53     23.36 o 
   1 -12   5      564.04      603.07     45.90 o 
   2 -12   5      175.87      237.83     31.26 o 
   3 -12   5        1.75       32.84     23.35 o 
   4 -12   5      319.88      286.10     34.43 o 
   5 -12   5      746.73      760.04     41.15 o 
   6 -12   5      992.11     1029.62    102.69 o 
   7 -12   5      145.61      161.83     35.42 o 
   8 -12   5        1.16       39.83     13.78 o 
   9 -12   5       28.35       74.08     15.63 o 
  -5 -11   5      437.99      569.44     57.77 o 
  -4 -11   5       21.13       42.74     36.80 o 
  -3 -11   5      103.09      103.28     26.91 o 
  -2 -11   5      791.31      700.31     34.70 o 
  -1 -11   5      305.79      284.13     29.28 o 
   0 -11   5       58.92       70.66     16.07 o 
   1 -11   5      343.42      286.27     69.45 o 
   2 -11   5      294.89      293.00     51.25 o 
   3 -11   5      470.86      434.00     59.95 o 
   4 -11   5     1040.30      971.88     43.92 o 
   5 -11   5        1.01      -11.48     11.48 o 
   6 -11   5      594.37      632.61     50.45 o 
   7 -11   5      285.52      318.78     22.56 o 
   8 -11   5       27.82       37.11     10.50 o 
   9 -11   5        0.77       -3.92     13.38 o 
  10 -11   5        3.08        9.44     38.38 o 
  -6 -10   5        0.81       -5.14     34.03 o 
  -5 -10   5      293.57      344.27     35.61 o 
  -4 -10   5      461.35      554.80     49.86 o 
  -3 -10   5       72.38       71.93     17.41 o 
  -2 -10   5       83.69       70.83     20.18 o 
  -1 -10   5      700.37      836.55     60.54 o 
   0 -10   5      381.88      328.48     40.96 o 
   1 -10   5      579.22      557.36     26.32 o 
   2 -10   5      145.16      141.51     19.98 o 
   3 -10   5      356.53      335.68     18.99 o 
   4 -10   5       61.41       62.13      9.10 o 
   5 -10   5       10.83        9.31     12.86 o 
   6 -10   5       22.19       14.14     12.15 o 
   7 -10   5      325.25      347.44     18.51 o 
   8 -10   5      612.83      612.30     54.41 o 
   9 -10   5       11.14        1.14     14.12 o 
  10 -10   5        0.70        1.63     21.74 o 
  -7  -9   5      145.87      113.57     29.28 o 
  -6  -9   5       52.37       13.06     28.10 o 
  -5  -9   5       20.53       54.21     22.56 o 
  -4  -9   5      271.60      290.06     32.05 o 
  -3  -9   5      510.47      518.39     42.74 o 
  -2  -9   5      453.16      414.71     33.64 o 
  -1  -9   5      153.58      154.19     22.95 o 
   0  -9   5      386.63      360.73     74.59 o 
   1  -9   5      978.65      923.29     39.18 o 
   2  -9   5      934.47      921.30     30.12 o 
   3  -9   5        0.36        4.54      6.90 o 
   4  -9   5      225.40      197.12     28.49 o 
   5  -9   5      770.30      747.57     58.57 o 
   6  -9   5      136.15      142.90     12.06 o 
   7  -9   5       12.53       29.34      9.95 o 
   8  -9   5       14.50       43.55     11.56 o 
   9  -9   5      189.70      214.28     16.94 o 
  10  -9   5       75.85      127.67     20.94 o 
  -6  -8   5      221.16      245.74     28.89 o 
  -5  -8   5      113.20      142.06     35.22 o 
  -4  -8   5        9.72      -16.62     16.62 o 
  -3  -8   5     1179.92     1339.11     71.23 o 
  -2  -8   5      336.43      338.97     27.30 o 
  -1  -8   5      486.46      513.62     22.16 o 
   0  -8   5      401.86      383.90     18.41 o 
   1  -8   5     1851.19     1927.25     54.79 o 
   2  -8   5      915.75      996.52     99.92 o 
   3  -8   5     1183.42     1110.81     31.52 o 
   4  -8   5        1.75       -5.82      8.99 o 
   5  -8   5      387.23      375.37     14.08 o 
   6  -8   5      264.60      292.86     13.16 o 
   7  -8   5      416.57      414.50     16.48 o 
   8  -8   5       19.85       18.31     13.21 o 
   9  -8   5       83.11       84.55     12.19 o 
  10  -8   5       21.94       22.64     27.90 o 
  11  -8   5       62.34       93.39     34.43 o 
  -8  -7   5       23.96       37.99     27.30 o 
  -7  -7   5       59.41       36.80     24.14 o 
  -6  -7   5      443.71      517.20     51.84 o 
  -5  -7   5      605.74      612.57     43.53 o 
  -4  -7   5       18.39       22.95     25.33 o 
  -3  -7   5     1475.59     1447.50     48.39 o 
  -2  -7   5      817.85      861.61     33.55 o 
  -1  -7   5     1044.96     1155.29     45.61 o 
   0  -7   5      110.77       82.55     19.59 o 
   1  -7   5      960.29     1057.93     38.58 o 
   2  -7   5      471.54      433.40     23.55 o 
   3  -7   5      774.51      729.31     30.07 o 
   4  -7   5     1312.01     1245.16     44.52 o 
   5  -7   5      184.40      201.65     11.49 o 
   6  -7   5       41.41       28.22      7.91 o 
   7  -7   5      208.75      223.83      9.29 o 
   8  -7   5      542.91      512.23     31.46 o 
   9  -7   5       21.69       30.80     16.22 o 
  10  -7   5       40.82       56.98     30.47 o 
  11  -7   5        4.61       45.51     31.26 o 
  -8  -6   5      238.53      186.78     34.82 o 
  -7  -6   5       38.11       88.64     20.97 o 
  -6  -6   5        2.21       61.73     30.07 o 
  -5  -6   5       17.34       34.82     18.99 o 
  -4  -6   5      399.51      429.60     23.86 o 
  -3  -6   5       85.63       97.83     15.81 o 
  -2  -6   5      727.16      848.11     34.48 o 
  -1  -6   5       40.30       41.05     12.05 o 
   0  -6   5      911.43      934.10     46.10 o 
   1  -6   5     4270.35     4742.47    137.30 o 
   2  -6   5      873.44      951.16     29.50 o 
   3  -6   5        2.93        5.66      5.32 o 
   4  -6   5      653.15      632.14     25.72 o 
   5  -6   5       31.42       35.53     16.62 o 
   6  -6   5      263.24      290.74     10.90 o 
   7  -6   5        1.88       -1.32      6.02 o 
   8  -6   5        1.46       15.49      6.61 o 
   9  -6   5      247.08      268.69     33.24 o 
  10  -6   5      174.99      184.80     28.10 o 
  11  -6   5        0.20       29.28     27.70 o 
  -9  -5   5        1.20       -9.89     22.95 o 
  -8  -5   5       46.90       51.44     30.47 o 
  -7  -5   5        2.52        0.98     19.19 o 
  -6  -5   5     1276.84     1466.14     91.41 o 
  -5  -5   5     1138.40     1126.21     70.83 o 
  -4  -5   5        0.45       10.87     11.69 o 
  -3  -5   5      108.46      137.37     19.79 o 
  -2  -5   5     4272.88     4380.17    162.64 o 
  -1  -5   5     3114.49     3335.70     85.88 o 
   0  -5   5      154.25      197.49     12.66 o 
   1  -5   5      844.31      830.68     27.31 o 
   2  -5   5     1017.25      925.46     55.80 o 
   3  -5   5     2048.49     1848.90     54.01 o 
   4  -5   5     2752.05     2821.47     90.62 o 
   5  -5   5      301.41      339.32     13.85 o 
   6  -5   5     4529.93     4622.53     99.52 o 
   7  -5   5      841.89      877.46     22.65 o 
   8  -5   5        3.02       -0.79     12.66 o 
   9  -5   5       28.81       28.89     16.22 o 
  10  -5   5       23.17       28.49     30.47 o 
  11  -5   5        4.30       -8.71     30.47 o 
  -9  -4   5      132.36       71.23     38.38 o 
  -8  -4   5       95.22      110.41     33.64 o 
  -7  -4   5     1631.27     1598.32     87.85 o 
  -6  -4   5      703.02      694.09     51.84 o 
  -5  -4   5     1038.91     1072.75     69.65 o 
  -4  -4   5     3214.97     3258.75    118.79 o 
  -3  -4   5      253.85      304.23     18.85 o 
  -2  -4   5     3023.91     3144.39    100.94 o 
  -1  -4   5     8973.03    10191.62    274.15 o 
   0  -4   5      728.11      785.50     27.08 o 
   1  -4   5      555.15      666.82     31.06 o 
   2  -4   5      142.05      152.08      7.83 o 
   3  -4   5      431.10      387.25     31.46 o 
   4  -4   5     2366.74     2315.66     48.07 o 
   5  -4   5      127.16      103.10     19.39 o 
   6  -4   5       44.33       35.66      8.31 o 
   7  -4   5      124.57       95.84      9.00 o 
   8  -4   5      451.29      428.56     25.72 o 
   9  -4   5      646.38      682.61     31.66 o 
  10  -4   5       25.30       64.50     35.61 o 
  11  -4   5       20.24       -6.33     21.76 o 
 -10  -3   5        1.88       24.93     25.72 o 
  -9  -3   5       24.04       42.74     34.43 o 
  -8  -3   5       17.83       -4.99     11.19 o 
  -7  -3   5       55.56       44.78     11.67 o 
  -6  -3   5       23.77       39.72     12.55 o 
  -5  -3   5      369.07      339.82     16.79 o 
  -4  -3   5      840.94      819.98     36.50 o 
  -3  -3   5     4659.60     4705.09    201.20 o 
  -2  -3   5      394.03      349.75     15.78 o 
  -1  -3   5      462.22      497.26     19.76 o 
   0  -3   5      395.88      407.28     35.22 o 
   1  -3   5     1537.63     1604.03     47.55 o 
   2  -3   5      117.05      104.75     13.06 o 
   3  -3   5     2092.83     2284.85     55.07 o 
   4  -3   5      378.11      456.97     28.69 o 
   5  -3   5      785.62      841.03     18.40 o 
   6  -3   5      957.78      830.47     48.48 o 
   7  -3   5       73.99       79.38      8.20 o 
   8  -3   5      324.71      319.34     20.58 o 
   9  -3   5      141.43      153.14     15.04 o 
  10  -3   5      210.45      196.28     31.26 o 
  11  -3   5       43.56        0.40     37.20 o 
 -10  -2   5       26.46       26.12     24.93 o 
  -9  -2   5        2.44       -6.33     10.99 o 
  -8  -2   5       87.86       77.66      5.81 o 
  -7  -2   5      144.90      137.01     13.30 o 
  -6  -2   5      576.69      482.86     22.16 o 
  -5  -2   5      366.00      323.63     23.94 o 
  -4  -2   5      319.53      350.63     19.39 o 
  -3  -2   5      418.20      456.44     27.70 o 
  -2  -2   5     2723.93     2809.13    104.15 o 
  -1  -2   5     2482.73     2323.96    176.29 o 
   0  -2   5     1316.29     1171.97     49.07 o 
   1  -2   5     2335.71     2199.03     61.93 o 
   2  -2   5      398.25      401.45     10.87 o 
   3  -2   5     2652.16     2554.32     57.50 o 
   4  -2   5      335.58      284.09     11.85 o 
   5  -2   5      540.21      539.13     20.38 o 
   6  -2   5      268.64      297.98     11.64 o 
   7  -2   5      455.61      470.71     17.41 o 
   8  -2   5      619.86      604.26     24.93 o 
   9  -2   5      343.82      404.03     37.20 o 
  10  -2   5      191.87      249.30     34.82 o 
  11  -2   5        1.02       -0.79     22.56 o 
 -10  -1   5      143.32      128.21     32.45 o 
  -9  -1   5       46.95       41.61     11.88 o 
  -8  -1   5      766.19      790.26     32.65 o 
  -7  -1   5       52.21       42.06      6.93 o 
  -6  -1   5       64.92       76.11      9.44 o 
  -5  -1   5     1055.99     1113.94     38.58 o 
  -4  -1   5     3062.35     2932.63     73.54 o 
  -3  -1   5      924.16     1091.99     27.39 o 
  -2  -1   5     2006.74     2003.04     81.72 o 
  -1  -1   5     1065.48     1126.60     36.08 o 
   0  -1   5    18734.06    18150.95    714.47 o 
   1  -1   5     2816.08     2895.20     81.20 o 
   2  -1   5      187.56      144.21      9.30 o 
   3  -1   5     7671.84     7997.12    306.09 o 
   4  -1   5      242.32      219.58     13.45 o 
   5  -1   5      864.61      903.03     22.30 o 
   6  -1   5      549.81      563.21     14.83 o 
   7  -1   5      868.69      870.98     28.49 o 
   8  -1   5       46.20       15.04     18.20 o 
   9  -1   5       94.00      108.82     30.87 o 
  10  -1   5       32.49       82.71     34.03 o 
 -11   0   5       10.59       30.07     35.61 o 
 -10   0   5       39.35      -26.91     28.49 o 
  -9   0   5       35.57       31.67     14.64 o 
  -8   0   5      504.02      604.46     31.90 o 
  -7   0   5      887.79      834.42     24.85 o 
  -6   0   5      386.15      343.41     14.05 o 
  -5   0   5      234.39      214.81      9.91 o 
  -4   0   5     1886.44     1917.32     72.02 o 
  -3   0   5      683.96      653.29     16.25 o 
  -2   0   5     3943.49     3852.19    101.30 o 
  -1   0   5      889.96      871.74     22.38 o 
   0   0   5      887.31      981.78     34.82 o 
   1   0   5      185.29      176.09      8.39 o 
   2   0   5     1626.38     1637.09     67.27 o 
   3   0   5     1020.42     1125.37     53.42 o 
   4   0   5      480.86      472.16     18.40 o 
   5   0   5     1276.44     1305.43     49.46 o 
   6   0   5       26.63       31.00      5.90 o 
   7   0   5       79.36       66.88      6.73 o 
   8   0   5       30.99       14.64     19.39 o 
   9   0   5       87.35      152.75     32.45 o 
  10   0   5       11.77      -32.84     32.84 o 
 -11   1   5      128.93      190.74     34.43 o 
 -10   1   5       51.45       70.69     22.16 o 
  -9   1   5       54.70       48.67     11.40 o 
  -8   1   5        0.13        1.89     17.21 o 
  -7   1   5      934.23      855.91     23.74 o 
  -6   1   5      364.35      337.79      9.87 o 
  -5   1   5      970.83      963.01     40.96 o 
  -4   1   5       41.52       32.81      8.11 o 
  -3   1   5       68.36       69.13      3.99 o 
  -2   1   5      462.12      444.11     10.49 o 
  -1   1   5     8022.98     7623.45    196.03 o 
   0   1   5       27.98       32.31      4.48 o 
   1   1   5     2015.52     1913.52     58.95 o 
   2   1   5     1993.40     2059.43     51.15 o 
   3   1   5      522.51      497.31     16.64 o 
   4   1   5      227.98      217.13      9.91 o 
   5   1   5       27.75       38.41     10.68 o 
   6   1   5      162.56      127.03     11.94 o 
   7   1   5      253.56      240.60     30.07 o 
   8   1   5      118.52       71.62     29.28 o 
   9   1   5       22.53       47.88     30.07 o 
  10   1   5       52.49       20.97     28.89 o 
 -11   2   5       50.08       63.31     28.89 o 
 -10   2   5       28.38       31.26     34.43 o 
  -9   2   5      359.32      358.21     38.78 o 
  -8   2   5       32.98       43.91     12.66 o 
  -7   2   5       73.70       73.46      7.31 o 
  -6   2   5       89.70       64.86      4.94 o 
  -5   2   5      522.09      537.52     10.90 o 
  -4   2   5     1269.88     1310.93     22.21 o 
  -3   2   5      156.93      176.38      8.11 o 
  -2   2   5       93.62      101.82      3.42 o 
  -1   2   5     1879.09     1655.52     38.22 o 
   0   2   5     7202.04     6959.84    183.92 o 
   1   2   5        8.09        6.44      5.94 o 
   2   2   5      609.14      590.03     24.14 o 
   3   2   5     1872.20     1833.98     45.48 o 
   4   2   5      652.46      593.46     17.86 o 
   5   2   5      593.60      586.57     30.23 o 
   6   2   5       53.27       22.17     11.08 o 
   7   2   5       97.91       64.90     22.56 o 
   8   2   5      243.80      302.33     40.76 o 
   9   2   5        1.57       41.15     25.72 o 
  10   2   5       13.41       56.98     30.87 o 
 -11   3   5       15.78        8.18     25.33 o 
 -10   3   5       19.71       29.68     16.50 o 
  -9   3   5        1.37       -6.48      9.70 o 
  -8   3   5      226.85      226.16     11.49 o 
  -7   3   5      782.68      769.56     19.98 o 
  -6   3   5      591.14      590.47     15.38 o 
  -5   3   5        7.54       14.30      7.52 o 
  -4   3   5     3589.68     3156.05     48.39 o 
  -3   3   5     3257.45     3093.38     59.89 o 
  -2   3   5        7.94       37.20      7.52 o 
  -1   3   5       82.67      103.71      5.74 o 
   0   3   5     1376.43     1281.60     24.34 o 
   1   3   5      548.59      574.74     12.74 o 
   2   3   5     1951.35     1893.20     36.16 o 
   3   3   5      129.03      125.95      6.95 o 
   4   3   5     1087.10     1006.66     41.55 o 
   5   3   5     1590.85     1657.75     46.30 o 
   6   3   5      889.17      875.72     56.19 o 
   7   3   5       46.33       64.50     19.79 o 
   8   3   5       22.43       52.23     28.89 o 
   9   3   5        7.97       32.84     26.51 o 
 -11   4   5       33.86       73.28     16.62 o 
 -10   4   5      120.45      140.82     34.43 o 
  -9   4   5      158.45      131.44     28.49 o 
  -8   4   5        0.00        2.79      6.46 o 
  -7   4   5      169.85      157.58      7.60 o 
  -6   4   5     1435.86     1471.37     26.65 o 
  -5   4   5     8570.64     8923.14    148.48 o 
  -4   4   5     4710.41     4921.42     81.33 o 
  -3   4   5      238.24      209.53      7.91 o 
  -2   4   5     4164.40     3838.64     71.31 o 
  -1   4   5     2327.10     2155.56     34.67 o 
   0   4   5      546.34      564.75     12.11 o 
   1   4   5      851.36      928.80     18.70 o 
   2   4   5     1726.87     1585.66     30.51 o 
   3   4   5      389.87      366.97      9.29 o 
   4   4   5      600.87      523.86     22.95 o 
   5   4   5      364.80      368.43     14.36 o 
   6   4   5     1384.87     1290.30     48.01 o 
   7   4   5      297.96      256.03     36.01 o 
   8   4   5       64.56       96.95     31.26 o 
   9   4   5       95.97       62.52     23.74 o 
 -11   5   5        1.89       37.52     24.93 o 
 -10   5   5      183.31      226.10     63.71 o 
  -9   5   5       97.34       97.34     13.26 o 
  -8   5   5      133.56      139.75     16.62 o 
  -7   5   5      829.98      825.83     20.40 o 
  -6   5   5      219.91      219.56      7.90 o 
  -5   5   5     1419.16     1473.30     69.65 o 
  -4   5   5      656.82      676.70     13.15 o 
  -3   5   5      214.88      226.44     14.44 o 
  -2   5   5     1450.29     1513.56     27.84 o 
  -1   5   5      489.14      431.95      9.86 o 
   0   5   5      761.49      553.36     11.83 o 
   1   5   5     8307.18     8854.40    161.73 o 
   2   5   5        7.80        9.95      3.99 o 
   3   5   5     2077.66     2184.31     50.87 o 
   4   5   5       87.84       79.43      8.90 o 
   5   5   5       58.75       58.38      9.50 o 
   6   5   5      317.12      267.48     16.23 o 
   7   5   5      151.53      179.66     32.05 o 
   8   5   5      436.52      512.06     50.65 o 
   9   5   5       79.21       98.93     32.05 o 
 -11   6   5        1.16        7.72     16.09 o 
 -10   6   5        1.98       18.11     12.45 o 
  -9   6   5        0.64        2.52      6.82 o 
  -8   6   5       14.54       14.20      5.85 o 
  -7   6   5      560.94      557.85     16.00 o 
  -6   6   5     2760.22     2666.77    126.43 o 
  -5   6   5        0.44        3.14      3.56 o 
  -4   6   5      261.86      241.37     32.05 o 
  -3   6   5     2002.60     1981.80     74.39 o 
  -2   6   5     1444.01     1468.54     31.86 o 
  -1   6   5       61.02       48.58      4.75 o 
   0   6   5     4560.03     4640.91     80.81 o 
   1   6   5      688.20      763.02     33.64 o 
   2   6   5     1397.12     1221.94     38.98 o 
   3   6   5      492.23      465.00     16.11 o 
   4   6   5       43.90       53.31      7.69 o 
   5   6   5      260.36      249.78     14.16 o 
   6   6   5      125.01       97.22     11.62 o 
   7   6   5       62.74       74.79     24.93 o 
 -11   7   5        9.45       41.95     36.41 o 
 -10   7   5       77.27       63.30     20.38 o 
  -9   7   5      146.10      136.42     12.62 o 
  -8   7   5       30.15       22.07     12.47 o 
  -7   7   5        5.86        9.53      4.83 o 
  -6   7   5     2948.96     2957.59     62.82 o 
  -5   7   5       28.32       24.81      2.60 o 
  -4   7   5       21.70       21.13     31.46 o 
  -3   7   5      513.63      507.65     53.22 o 
  -2   7   5     1120.44     1130.52     32.65 o 
  -1   7   5       23.53       28.19      4.56 o 
   0   7   5      390.31      383.61     34.43 o 
   1   7   5      582.71      588.26     14.73 o 
   2   7   5     1912.12     1854.55     46.15 o 
   3   7   5       30.79       33.72      6.35 o 
   4   7   5      155.46      110.67     24.73 o 
   5   7   5      452.04      417.28     20.78 o 
   6   7   5      319.85      335.27     47.29 o 
   7   7   5       69.82       24.14     28.10 o 
   8   7   5        0.40        7.52     26.91 o 
 -11   8   5        4.53       65.29     26.91 o 
 -10   8   5       79.47       90.22     26.51 o 
  -9   8   5      114.41      143.46     14.20 o 
  -8   8   5       33.61       49.23      5.86 o 
  -7   8   5        0.49       -0.19     11.48 o 
  -6   8   5      198.85      227.80     11.87 o 
  -5   8   5     1190.70     1266.75     42.74 o 
  -4   8   5       37.97       37.24      2.63 o 
  -3   8   5      449.42      412.66     12.34 o 
  -2   8   5        4.04        7.16      4.05 o 
  -1   8   5      810.63      848.13     19.59 o 
   0   8   5      206.00      204.57      8.34 o 
   1   8   5      174.07      191.03      7.99 o 
   2   8   5      541.13      463.09     16.37 o 
   3   8   5      598.38      531.53     19.31 o 
   4   8   5      111.53      139.04     12.79 o 
   5   8   5       78.92       85.20     16.82 o 
   6   8   5        0.74      -30.07     30.07 o 
   7   8   5       59.51       58.96     22.56 o 
 -11   9   5       35.74       41.95     18.20 o 
 -10   9   5        1.20       -1.19     20.18 o 
  -9   9   5       14.04       43.13     17.81 o 
  -8   9   5      154.66      164.44     14.05 o 
  -7   9   5      257.97      245.77      9.87 o 
  -6   9   5        4.62        7.51      3.37 o 
  -5   9   5      116.49      103.86      9.30 o 
  -4   9   5      185.98      210.10      7.27 o 
  -3   9   5     1004.26     1089.45     23.86 o 
  -2   9   5      515.78      528.18     14.73 o 
  -1   9   5       60.69       64.09      7.28 o 
   0   9   5      812.48      775.31     32.45 o 
   1   9   5     1455.46     1495.52     45.72 o 
   2   9   5      349.79      330.00     14.13 o 
   3   9   5       49.88       59.70     12.35 o 
   4   9   5       94.67       69.59     10.73 o 
   5   9   5      414.12      384.90     41.55 o 
   6   9   5      219.90      214.48     36.41 o 
 -10  10   5      219.32      194.30     29.28 o 
  -9  10   5       34.85       43.13     20.18 o 
  -8  10   5        2.58      -21.76     21.76 o 
  -7  10   5      119.51       97.84      8.90 o 
  -6  10   5      434.78      427.25     11.68 o 
  -5  10   5      580.76      563.84     15.83 o 
  -4  10   5       19.25       29.08      5.74 o 
  -3  10   5      343.97      320.83     12.15 o 
  -2  10   5      221.10      218.20      9.37 o 
  -1  10   5      729.37      746.40     21.52 o 
   0  10   5      271.55      263.49     22.95 o 
   1  10   5       92.26       93.35     27.11 o 
   2  10   5      389.72      369.72     53.42 o 
   3  10   5      203.13      197.51     18.31 o 
   4  10   5        8.54        6.12     13.24 o 
   5  10   5       16.85       31.25     21.96 o 
   6  10   5       47.77       30.87     25.72 o 
 -10  11   5        1.03       24.93     39.18 o 
  -9  11   5       35.22       35.22     25.72 o 
  -8  11   5       68.87       61.73     19.79 o 
  -7  11   5      161.22      193.62     17.58 o 
  -6  11   5       59.57       67.90      5.54 o 
  -5  11   5      394.15      362.70     15.43 o 
  -4  11   5      461.85      396.08     12.49 o 
  -3  11   5      105.28      102.97     13.45 o 
  -2  11   5     1188.46     1146.03     33.09 o 
  -1  11   5       80.42       65.17     20.18 o 
   0  11   5        8.55       21.15     12.66 o 
   1  11   5      376.00      356.31     24.93 o 
   2  11   5       67.96       69.41     13.69 o 
   3  11   5       54.23       39.82     13.18 o 
   4  11   5      509.34      489.77     33.70 o 
   5  11   5        5.62       10.29     23.35 o 
  -9  12   5       27.93        2.77     20.97 o 
  -8  12   5       38.17       36.01     17.02 o 
  -7  12   5       64.04       88.91     19.59 o 
  -6  12   5       45.33       56.18     15.53 o 
  -5  12   5        1.20       -0.04     26.12 o 
  -4  12   5      379.23      386.48     15.09 o 
  -3  12   5     1262.11     1269.14     38.26 o 
  -2  12   5       43.45       46.57      8.78 o 
  -1  12   5      163.42      119.03     11.22 o 
   0  12   5      123.67      139.26     22.16 o 
   1  12   5      469.72      460.26     29.51 o 
   2  12   5       97.01       65.67     36.01 o 
   3  12   5       58.03       51.34     16.40 o 
   4  12   5       24.14       12.07     19.97 o 
  -9  13   5       29.99       53.03     27.30 o 
  -8  13   5        0.30       -7.60     16.90 o 
  -7  13   5       45.25       66.63     18.07 o 
  -6  13   5      278.34      260.70     40.76 o 
  -5  13   5       98.20      122.67     34.03 o 
  -4  13   5       11.19       18.60      8.31 o 
  -3  13   5      396.03      418.64     21.44 o 
  -2  13   5       41.15       48.33     13.65 o 
  -1  13   5       91.86       94.26     24.73 o 
   0  13   5        2.97        6.54     16.72 o 
   1  13   5       38.40       46.02     19.87 o 
   2  13   5      186.57      173.95     24.62 o 
   3  13   5      430.74      389.65    103.08 o 
  -8  14   5       71.38       66.91     23.07 o 
  -7  14   5       34.79       10.50     21.59 o 
  -6  14   5        0.90       46.69     24.53 o 
  -5  14   5       20.81       15.43     32.05 o 
  -4  14   5      243.03      217.64     33.64 o 
  -3  14   5       14.78       -3.96     32.84 o 
  -2  14   5        1.30      -15.55     40.56 o 
  -1  14   5       83.19       96.44     17.38 o 
   0  14   5      141.68      175.83     44.32 o 
   1  14   5      141.56      140.63     19.41 o 
  -6  15   5       94.08       88.04     22.82 o 
  -5  15   5        2.61       13.85     36.41 o 
  -4  15   5      904.76      894.72     73.60 o 
  -3  15   5       45.37       87.85     29.28 o 
  -2  15   5       94.76      100.91     32.45 o 
  -1  15   5       10.31       38.38     25.72 o 
   3 -16   6       90.07       62.92     30.07 o 
   4 -16   6      299.34      252.47     38.78 o 
   0 -15   6       23.88       10.29     35.61 o 
   1 -15   6      135.08      103.68     30.07 o 
   2 -15   6      204.46      197.86     30.87 o 
   3 -15   6        3.13       34.43     28.10 o 
   4 -15   6       63.46       84.68     31.66 o 
   5 -15   6       88.91       81.25     20.15 o 
   6 -15   6      161.26      188.45     52.83 o 
   7 -15   6        0.38        4.35     38.58 o 
  -2 -14   6       47.19       57.77     30.87 o 
  -1 -14   6       42.24       15.43     23.74 o 
   0 -14   6      130.13       82.71     35.61 o 
   1 -14   6      120.41      116.74     34.03 o 
   2 -14   6      321.81      298.37     34.03 o 
   3 -14   6      225.42      187.17     26.91 o 
   4 -14   6       43.59       55.00     27.30 o 
   5 -14   6      232.75      248.36     22.11 o 
   6 -14   6        8.56      -16.00     16.00 o 
   7 -14   6        3.95       20.12     19.79 o 
   8 -14   6      159.03      166.28     16.64 o 
  -3 -13   6      126.76      231.10     43.53 o 
  -2 -13   6       37.00       22.16     26.51 o 
  -1 -13   6      131.50      131.77     22.56 o 
   0 -13   6      691.71      675.49     51.44 o 
   1 -13   6      272.09      184.40     26.12 o 
   2 -13   6        0.06       16.22     18.99 o 
   3 -13   6       25.72       53.42     20.58 o 
   4 -13   6      233.09      202.61     32.05 o 
   5 -13   6      148.80      138.72     17.67 o 
   6 -13   6       28.75       28.03     18.59 o 
   7 -13   6        8.97       15.93     11.98 o 
   8 -13   6     1036.51     1190.10     49.80 o 
   9 -13   6       45.80       90.73     27.50 o 
  -4 -12   6      336.52      265.13     47.49 o 
  -3 -12   6      395.65      373.56     46.69 o 
  -2 -12   6      175.17      136.52     24.53 o 
  -1 -12   6       20.21       17.59     20.97 o 
   0 -12   6      229.12      180.84     23.35 o 
   1 -12   6      762.60      689.74     47.88 o 
   2 -12   6      498.61      462.20     36.41 o 
   3 -12   6       24.16        5.54     17.81 o 
   4 -12   6      165.52      132.57     22.56 o 
   5 -12   6      378.21      361.73     26.26 o 
   6 -12   6      106.36      128.29     16.43 o 
   7 -12   6       26.12       37.19     22.36 o 
   8 -12   6        4.01       15.79     21.26 o 
   9 -12   6       54.79       60.25     16.81 o 
  -5 -11   6      396.63      406.80     55.00 o 
  -4 -11   6      160.71      137.31     38.38 o 
  -3 -11   6        2.61      -13.85     18.99 o 
  -2 -11   6      460.27      481.28     39.57 o 
  -1 -11   6      441.98      404.82     35.61 o 
   0 -11   6     1207.69     1115.77     44.83 o 
   1 -11   6     1196.72     1084.69     64.90 o 
   2 -11   6      315.40      276.66     41.55 o 
   3 -11   6       90.52       49.46     22.16 o 
   4 -11   6      167.85      128.61     25.33 o 
   5 -11   6      266.77      213.31     20.68 o 
   6 -11   6       56.51       40.47     13.96 o 
   7 -11   6      403.70      379.44     20.13 o 
   8 -11   6       20.08       36.78     20.18 o 
   9 -11   6        1.75      -12.50     13.91 o 
  10 -11   6       61.82       39.65     23.91 o 
  -6 -10   6        5.22       41.15     26.91 o 
  -5 -10   6       54.68       85.08     33.24 o 
  -4 -10   6      194.07      174.91     32.05 o 
  -3 -10   6      174.72      203.40     23.35 o 
  -2 -10   6       30.77       19.39     17.81 o 
  -1 -10   6       15.96       36.41     17.81 o 
   0 -10   6      641.34      709.92     39.57 o 
   1 -10   6       25.45       65.09     13.30 o 
   2 -10   6        4.72       14.38      9.56 o 
   3 -10   6     2197.72     2200.67     62.37 o 
   4 -10   6      413.12      383.91     17.48 o 
   5 -10   6      279.60      251.07     19.59 o 
   6 -10   6      467.75      477.18     32.25 o 
   7 -10   6      109.49       93.80     11.35 o 
   8 -10   6      472.33      509.72     38.19 o 
   9 -10   6       83.35       60.38     15.04 o 
  10 -10   6        8.75        5.16     17.32 o 
  -7  -9   6       59.36       77.96     28.89 o 
  -6  -9   6       26.52       64.11     38.78 o 
  -5  -9   6       86.47       53.42     30.87 o 
  -4  -9   6      287.43      311.43     36.01 o 
  -3  -9   6      736.41      667.18     45.11 o 
  -2  -9   6      877.19      983.76     57.38 o 
  -1  -9   6       38.01       69.92     38.98 o 
   0  -9   6      880.83      798.55     53.03 o 
   1  -9   6      297.95      349.90     17.49 o 
   2  -9   6     1120.12     1166.16     43.68 o 
   3  -9   6        1.03       11.07      7.91 o 
   4  -9   6       21.57       26.59     30.67 o 
   5  -9   6     1061.71     1034.50     40.96 o 
   6  -9   6      502.71      495.15     20.00 o 
   7  -9   6        7.82       19.61     17.02 o 
   8  -9   6       10.38       19.61     13.45 o 
   9  -9   6       89.95      103.74     12.82 o 
  10  -9   6      112.53      118.91     25.52 o 
  -7  -8   6       23.30       67.67     23.74 o 
  -6  -8   6      391.67      361.29     39.57 o 
  -5  -8   6      127.56      131.77     26.51 o 
  -4  -8   6        0.92       22.56     26.91 o 
  -3  -8   6     1100.50     1055.78     58.17 o 
  -2  -8   6      808.36      730.65     36.80 o 
  -1  -8   6     1577.28     1629.12     58.19 o 
   0  -8   6      376.38      407.32     20.70 o 
   1  -8   6       93.38       87.05     31.06 o 
   2  -8   6      185.67      135.03     20.18 o 
   3  -8   6     2754.19     2782.29     93.79 o 
   4  -8   6      203.75      225.55     10.78 o 
   5  -8   6      174.49      165.66     12.27 o 
   6  -8   6      303.76      286.47     14.29 o 
   7  -8   6      376.04      417.84     54.61 o 
   8  -8   6       57.54       71.62     18.40 o 
   9  -8   6        5.58       12.65     24.34 o 
  10  -8   6        1.29        5.94     20.97 o 
  11  -8   6       49.30      -24.53     34.43 o 
  -8  -7   6      125.70      163.04     44.72 o 
  -7  -7   6      113.29       90.22     37.20 o 
  -6  -7   6       40.22       20.97     21.76 o 
  -5  -7   6      302.37      284.13     29.28 o 
  -4  -7   6     1419.04     1436.06     74.39 o 
  -3  -7   6     1253.07     1266.95     48.12 o 
  -2  -7   6     1039.25     1089.10     43.08 o 
  -1  -7   6      568.34      461.20     21.95 o 
   0  -7   6     2046.85     2086.45     67.44 o 
   1  -7   6      252.92      229.17     14.14 o 
   2  -7   6      140.54      164.24     13.68 o 
   3  -7   6     1076.51      985.45     30.22 o 
   4  -7   6     1109.04     1002.03     61.34 o 
   5  -7   6      790.59      741.96     22.56 o 
   6  -7   6       96.44      112.09      9.44 o 
   7  -7   6       67.93       57.48      7.28 o 
   8  -7   6       71.50       72.87      9.94 o 
   9  -7   6      101.88       98.44     15.36 o 
  11  -7   6       20.31      -19.39     30.47 o 
  -8  -6   6      120.39      119.90     25.72 o 
  -7  -6   6      360.18      402.84     42.74 o 
  -6  -6   6      153.97      167.78     24.53 o 
  -5  -6   6      267.92      251.68     24.14 o 
  -4  -6   6      269.16      295.82     26.91 o 
  -3  -6   6      108.58      113.41     14.35 o 
  -2  -6   6     1894.25     1768.74     63.51 o 
  -1  -6   6      406.24      511.46     19.49 o 
   0  -6   6     1475.18     1569.93     43.87 o 
   1  -6   6     1401.68     1445.26     47.68 o 
   2  -6   6     2834.99     2771.12     95.17 o 
   3  -6   6       27.72       47.45     21.37 o 
   4  -6   6      266.29      291.12     14.44 o 
   5  -6   6      349.93      313.12     16.42 o 
   6  -6   6      197.83      180.75     12.07 o 
   7  -6   6        0.80        8.59      7.32 o 
   8  -6   6        1.65        0.87     18.60 o 
   9  -6   6      195.61      217.64     34.03 o 
  10  -6   6      421.04      465.36     50.26 o 
  11  -6   6        0.25      -20.18     20.18 o 
  -9  -5   6        6.70       21.37     23.35 o 
  -8  -5   6       11.55       28.49     23.35 o 
  -7  -5   6      267.11      231.89     30.87 o 
  -6  -5   6       20.06       36.41     28.10 o 
  -5  -5   6     2752.78     2823.05    171.35 o 
  -4  -5   6      198.76      177.36     15.40 o 
  -3  -5   6     1271.06     1207.78     50.85 o 
  -2  -5   6     1534.51     1584.73     46.65 o 
  -1  -5   6     1330.03     1341.76     41.47 o 
   0  -5   6      344.19      328.66     15.94 o 
   1  -5   6      702.31      805.15     41.55 o 
   2  -5   6     3384.97     3474.26     96.70 o 
   3  -5   6      555.38      508.37     36.21 o 
   4  -5   6       10.01       17.34      7.40 o 
   5  -5   6      465.53      498.76     13.78 o 
   6  -5   6      359.59      395.37     12.28 o 
   7  -5   6      361.90      369.34     12.76 o 
   8  -5   6      163.12      150.77     17.81 o 
   9  -5   6      147.66      148.39     19.79 o 
  10  -5   6      203.18      210.92     38.38 o 
  11  -5   6        7.29       -2.77     35.61 o 
  -9  -4   6       88.99      131.77     31.66 o 
  -8  -4   6      112.21      127.27     19.79 o 
  -7  -4   6      321.82      271.86     30.07 o 
  -6  -4   6       88.35       68.46     22.95 o 
  -5  -4   6      446.94      425.78     22.42 o 
  -4  -4   6     1034.52     1031.34     42.54 o 
  -3  -4   6      470.85      487.54     20.22 o 
  -2  -4   6        5.34       14.73      9.01 o 
  -1  -4   6     5151.40     5481.66    187.44 o 
   0  -4   6     3764.90     3879.89    107.62 o 
   1  -4   6      222.59      296.12     12.99 o 
   2  -4   6      183.55      234.81     33.44 o 
   3  -4   6     4037.34     4003.08    105.68 o 
   4  -4   6     2440.93     2492.44    129.40 o 
   5  -4   6      325.66      322.59     10.74 o 
   6  -4   6      213.86      206.01      7.52 o 
   7  -4   6      560.71      572.95     32.45 o 
   8  -4   6      807.28      870.18     38.38 o 
   9  -4   6        3.91       15.83     14.64 o 
  10  -4   6      354.97      383.85     47.49 o 
  11  -4   6      105.92      108.43     30.07 o 
 -10  -3   6       89.71      124.26     36.41 o 
  -9  -3   6       63.64       37.59     24.53 o 
  -8  -3   6      845.66      801.50     43.20 o 
  -7  -3   6       61.84       64.90     21.76 o 
  -6  -3   6        9.13       16.94      9.09 o 
  -5  -3   6      201.43      187.95     17.60 o 
  -4  -3   6      116.54       96.40     11.11 o 
  -3  -3   6     3551.68     3972.77    158.21 o 
  -2  -3   6      135.10      140.43      9.37 o 
  -1  -3   6      163.60      170.63     10.17 o 
   0  -3   6      335.80      316.17     12.64 o 
   1  -3   6     5532.13     5592.20    154.75 o 
   2  -3   6       99.38       90.53     12.07 o 
   3  -3   6     3633.50     3930.92    135.14 o 
   4  -3   6      122.40      123.83      7.41 o 
   5  -3   6     1993.85     1961.49     71.62 o 
   6  -3   6      442.79      415.59     34.03 o 
   7  -3   6      184.80      217.69     11.62 o 
   8  -3   6      125.70      113.67     10.88 o 
   9  -3   6      180.18      198.25     15.83 o 
  10  -3   6      164.26      154.33     28.89 o 
  11  -3   6       84.11       45.11     40.36 o 
 -10  -2   6       98.54       83.89     34.03 o 
  -9  -2   6        2.29       -8.00     12.27 o 
  -8  -2   6      592.28      581.41     23.94 o 
  -7  -2   6       15.99       20.46     11.67 o 
  -6  -2   6      268.21      301.36     14.76 o 
  -5  -2   6     1363.45     1421.46     99.33 o 
  -4  -2   6      729.12      710.49     24.34 o 
  -3  -2   6      104.38       69.76      9.09 o 
  -2  -2   6     6587.58     7165.78    250.71 o 
  -1  -2   6     4798.19     4845.88    148.97 o 
   0  -2   6       19.57       35.82      9.70 o 
   1  -2   6        6.34       22.01      4.28 o 
   2  -2   6    13415.80    13807.48    354.62 o 
   3  -2   6       20.55       20.24      7.52 o 
   4  -2   6       11.82        8.93      7.60 o 
   5  -2   6       27.60       31.36      8.71 o 
   6  -2   6      144.43      147.21      8.34 o 
   7  -2   6      807.51      767.76     20.92 o 
   8  -2   6     2229.10     2183.18    101.30 o 
   9  -2   6      230.94      267.51     32.84 o 
  10  -2   6      133.33       99.33     27.30 o 
  11  -2   6       16.34       15.43     41.15 o 
 -10  -1   6       59.37       17.02     29.68 o 
  -9  -1   6      105.09       96.15     21.76 o 
  -8  -1   6      429.69      389.55     24.93 o 
  -7  -1   6       19.49       11.00      5.93 o 
  -6  -1   6       47.75       45.73      7.76 o 
  -5  -1   6      951.22     1120.32     35.18 o 
  -4  -1   6     2668.70     2980.13     68.61 o 
  -3  -1   6      751.44      841.76     21.06 o 
  -2  -1   6      608.16      660.99     18.26 o 
  -1  -1   6     7527.26     7297.42    208.63 o 
   0  -1   6     2852.62     2861.62     80.29 o 
   1  -1   6     8664.34     9129.21    310.64 o 
   2  -1   6     2274.29     2512.07     81.91 o 
   3  -1   6        8.29        5.37     11.48 o 
   4  -1   6     2913.54     3156.29    177.68 o 
   5  -1   6      604.90      656.56     18.99 o 
   6  -1   6       85.24       76.27      5.51 o 
   7  -1   6      295.37      249.70     13.45 o 
   8  -1   6        4.31       -7.91      7.91 o 
   9  -1   6      162.84      230.31     36.41 o 
  10  -1   6        0.29        5.54     32.05 o 
 -10   0   6       25.70       27.32     16.47 o 
  -9   0   6        0.24      -10.68     10.68 o 
  -8   0   6       19.40       43.36     15.63 o 
  -7   0   6      142.93      143.21     12.47 o 
  -6   0   6      689.29      586.66     24.93 o 
  -5   0   6       45.08       55.47     12.47 o 
  -4   0   6      345.65      307.96     34.03 o 
  -3   0   6      667.04      646.93     17.13 o 
  -2   0   6     1043.14     1119.42     27.57 o 
  -1   0   6      107.90      129.78      5.12 o 
   0   0   6     1853.42     1621.65     48.28 o 
   1   0   6      353.96      282.39     11.87 o 
   2   0   6      119.48      123.50      8.34 o 
   3   0   6      160.20      158.34      6.11 o 
   4   0   6      910.51      853.25     29.48 o 
   5   0   6      286.33      270.82     15.43 o 
   6   0   6      130.75      118.67      9.10 o 
   7   0   6        4.45       16.22      8.31 o 
   8   0   6      200.15      217.64     30.47 o 
   9   0   6       14.04        7.91     28.89 o 
  10   0   6       48.66       82.31     38.38 o 
 -11   1   6       32.28       11.87     31.26 o 
 -10   1   6       70.56      101.79     49.86 o 
  -9   1   6      142.68      139.10     14.10 o 
  -8   1   6        3.09        1.19      7.35 o 
  -7   1   6      167.54      116.28     14.64 o 
  -6   1   6      777.44      733.07     17.21 o 
  -5   1   6      568.26      524.06     16.22 o 
  -4   1   6      244.54      266.00     19.39 o 
  -3   1   6      301.97      290.88      8.10 o 
  -2   1   6      177.90      198.32      6.88 o 
  -1   1   6      590.04      468.13     13.45 o 
   0   1   6      326.37      357.28     14.25 o 
   1   1   6     1464.67     1681.80     39.93 o 
   2   1   6     8945.89     8714.93    193.91 o 
   3   1   6      825.59      787.76     21.00 o 
   4   1   6      923.18      831.39     27.30 o 
   5   1   6     1149.72     1151.94     27.30 o 
   6   1   6      261.28      264.39     16.42 o 
   7   1   6      140.91       89.04     26.12 o 
   8   1   6      145.11      148.39     36.41 o 
   9   1   6       17.62       27.70     33.24 o 
  10   1   6       12.94       15.04     41.15 o 
 -11   2   6       65.80       49.46     28.89 o 
 -10   2   6       59.65       49.12     34.43 o 
  -9   2   6      204.55      192.25     21.96 o 
  -8   2   6       10.17       -0.17     13.45 o 
  -7   2   6      161.67      163.43      7.54 o 
  -6   2   6      189.32      170.09     13.26 o 
  -5   2   6     1348.96     1243.89     44.32 o 
  -4   2   6      653.75      502.71     10.99 o 
  -3   2   6     1229.70     1099.09     21.74 o 
  -2   2   6      358.42      357.84      8.17 o 
  -1   2   6     2249.40     2129.50     78.75 o 
   0   2   6      887.87      859.47     20.17 o 
   1   2   6     1340.77     1200.58     26.61 o 
   2   2   6      190.89      221.21      9.00 o 
   3   2   6      284.70      274.40     10.78 o 
   4   2   6      628.40      683.51     27.70 o 
   5   2   6      242.17      230.32     29.48 o 
   6   2   6        0.50      -16.22     16.22 o 
   7   2   6       64.08       67.27     17.81 o 
   8   2   6      614.37      580.52     58.96 o 
   9   2   6       85.30      127.42     34.03 o 
  10   2   6        1.89      -24.93     24.93 o 
 -11   3   6        6.47        9.19     21.76 o 
 -10   3   6        2.32        7.34     16.35 o 
  -9   3   6        1.31        5.46      7.54 o 
  -8   3   6      142.33      120.89      9.09 o 
  -7   3   6      830.34      779.13     25.33 o 
  -6   3   6      433.56      415.19     23.74 o 
  -5   3   6      119.33       84.27      4.45 o 
  -4   3   6        6.87        5.43      9.30 o 
  -3   3   6     8643.08     8676.86    155.90 o 
  -2   3   6       56.74       34.19      8.11 o 
  -1   3   6        5.55        2.17      2.56 o 
   0   3   6      642.04      687.64     16.60 o 
   1   3   6     4169.53     4306.92     80.34 o 
   2   3   6     1070.43     1066.99     22.82 o 
   3   3   6      741.64      749.91     26.71 o 
   4   3   6      574.20      612.90     26.51 o 
   5   3   6      465.48      411.64     19.71 o 
   6   3   6      473.44      517.60     41.95 o 
   7   3   6       78.47       52.63     20.58 o 
   8   3   6        1.41       21.76     20.18 o 
   9   3   6       17.04       92.20     34.03 o 
 -11   4   6       13.91       -1.52     17.61 o 
 -10   4   6      329.91      335.06     24.81 o 
  -9   4   6       76.69       74.93     20.78 o 
  -8   4   6       63.61       62.97      7.27 o 
  -7   4   6      146.13      134.14      6.65 o 
  -6   4   6      118.22      114.54      5.99 o 
  -5   4   6     1222.60     1302.89     23.59 o 
  -4   4   6      710.71      774.99     16.10 o 
  -3   4   6       21.12       55.07      5.37 o 
  -2   4   6     3229.56     3343.53     85.67 o 
  -1   4   6     1554.87     1460.95     27.43 o 
   0   4   6      399.42      477.99      9.91 o 
   1   4   6      442.19      458.16     10.65 o 
   2   4   6      226.00      222.57      9.10 o 
   3   4   6      134.96      144.19      5.80 o 
   4   4   6      208.76      191.76     11.87 o 
   5   4   6       18.18       23.77      5.97 o 
   6   4   6       67.37       55.40     20.18 o 
   7   4   6      600.17      736.04     53.42 o 
   8   4   6       89.12      116.74     24.53 o 
   9   4   6       32.10       10.68     38.78 o 
 -11   5   6       32.78       15.34     48.87 o 
 -10   5   6        1.04       24.85     15.83 o 
  -9   5   6      230.27      219.69     21.96 o 
  -8   5   6      662.42      613.66     46.10 o 
  -7   5   6      112.69       97.57      6.73 o 
  -6   5   6      522.74      533.95     14.84 o 
  -5   5   6      427.69      430.25     10.01 o 
  -4   5   6     2609.66     2583.64     52.23 o 
  -3   5   6     1517.52     1580.93     37.15 o 
  -2   5   6       58.69       68.18      7.01 o 
  -1   5   6     2911.43     3029.33     51.07 o 
   0   5   6      166.57      145.56      5.51 o 
   1   5   6     1370.38     1413.27     53.82 o 
   2   5   6      289.28      309.05     24.14 o 
   3   5   6      875.19      857.48     18.83 o 
   4   5   6      586.72      586.61     20.56 o 
   5   5   6      108.13       60.78      9.88 o 
   6   5   6       33.78        8.83     29.48 o 
   7   5   6       17.53      -20.97     20.97 o 
   8   5   6      225.62      195.09     37.20 o 
 -11   6   6      279.36      298.37     47.49 o 
 -10   6   6        2.18       -1.59     16.22 o 
  -9   6   6       74.42       98.52     35.02 o 
  -8   6   6       75.17       76.02      8.50 o 
  -7   6   6      175.43      198.70     23.74 o 
  -6   6   6      280.52      260.78     10.88 o 
  -5   6   6      987.42      993.80     20.78 o 
  -4   6   6        6.53        8.77     13.45 o 
  -3   6   6      887.86      886.72     34.03 o 
  -2   6   6      815.09      804.73     15.59 o 
  -1   6   6      299.31      316.35      8.55 o 
   0   6   6      196.60      225.48     11.87 o 
   1   6   6      430.69      368.09     10.07 o 
   2   6   6      459.13      461.40     12.63 o 
   3   6   6      604.09      646.39     25.52 o 
   4   6   6       79.08       74.96      9.89 o 
   5   6   6       21.04       21.27     13.45 o 
   6   6   6      124.42      112.71     13.85 o 
   7   6   6       13.96       27.30     17.81 o 
   8   6   6        3.20       -4.75     28.89 o 
 -11   7   6        5.98       43.92     37.59 o 
 -10   7   6       36.40       38.38     25.72 o 
  -9   7   6      156.15      180.86     32.65 o 
  -8   7   6        0.61       -0.97      8.71 o 
  -7   7   6      395.21      391.40     12.93 o 
  -6   7   6      602.65      638.44     15.25 o 
  -5   7   6     1459.75     1584.84     35.33 o 
  -4   7   6       73.99       71.37      9.01 o 
  -3   7   6     1805.27     1852.81     47.57 o 
  -2   7   6     3064.88     3170.85     56.11 o 
  -1   7   6      266.10      253.57      8.37 o 
   0   7   6      162.40      147.19     13.06 o 
   1   7   6      512.20      494.94     13.21 o 
   2   7   6      309.49      307.99     15.43 o 
   3   7   6      782.17      706.22     21.65 o 
   4   7   6      249.95      198.66     15.24 o 
   5   7   6       14.58        4.79     15.63 o 
   6   7   6      259.22      285.31     38.78 o 
   7   7   6      154.12      106.45     26.12 o 
 -11   8   6        2.08      -15.43     22.95 o 
 -10   8   6       29.22       17.81     24.14 o 
  -9   8   6      443.32      456.44     22.41 o 
  -8   8   6      157.25      138.85     15.63 o 
  -7   8   6      189.62      178.69      6.77 o 
  -6   8   6      216.34      167.39     14.25 o 
  -5   8   6      292.56      273.15     13.26 o 
  -4   8   6      296.21      293.28     48.28 o 
  -3   8   6     1267.92     1487.68     28.69 o 
  -2   8   6      865.46      795.57     22.56 o 
  -1   8   6      340.65      282.74      9.12 o 
   0   8   6      139.50      152.17     21.37 o 
   1   8   6      421.75      418.24     16.82 o 
   2   8   6       63.29       56.47      7.51 o 
   3   8   6      786.30      674.64     29.68 o 
   4   8   6      512.92      539.72     23.94 o 
   5   8   6      283.15      228.12     16.37 o 
   6   8   6       18.37       18.60     22.95 o 
   7   8   6       24.93       23.74     32.84 o 
 -10   9   6        2.21       13.45     18.60 o 
  -9   9   6       46.39       55.00     20.97 o 
  -8   9   6      259.05      249.30     13.47 o 
  -7   9   6      248.43      263.55     17.81 o 
  -6   9   6       69.70       69.25      9.40 o 
  -5   9   6        0.03        0.22     11.67 o 
  -4   9   6      868.16      917.82     31.45 o 
  -3   9   6      105.44       90.84      6.33 o 
  -2   9   6      658.32      583.41     15.48 o 
  -1   9   6     1079.06     1069.20     24.67 o 
   0   9   6      666.61      575.50     16.73 o 
   1   9   6     1408.17     1392.14     34.13 o 
   2   9   6      221.27      222.58     13.65 o 
   3   9   6        4.10       -4.30      9.06 o 
   4   9   6        2.38       48.15     12.11 o 
   5   9   6       15.95        8.59     15.04 o 
   6   9   6      142.17      161.85     27.30 o 
 -10  10   6      102.71       91.02     22.95 o 
  -9  10   6       21.26       57.77     18.60 o 
  -8  10   6       44.54       50.26     18.99 o 
  -7  10   6       48.60       53.03     17.02 o 
  -6  10   6      262.64      236.56     18.24 o 
  -5  10   6     1036.69      992.36     47.49 o 
  -4  10   6      165.72      161.16     26.91 o 
  -3  10   6      500.50      499.62     15.44 o 
  -2  10   6       54.15       53.77      6.54 o 
  -1  10   6      211.89      218.06     18.01 o 
   0  10   6      598.89      560.34     16.93 o 
   1  10   6       40.79       48.58     10.88 o 
   2  10   6      201.47      197.69     16.60 o 
   3  10   6      505.58      493.40     27.15 o 
   4  10   6        2.74       11.03     20.58 o 
   5  10   6        4.81       16.22     21.76 o 
 -10  11   6        1.10        6.73     23.35 o 
  -9  11   6       54.06       75.19     27.30 o 
  -8  11   6      104.38      102.89     20.18 o 
  -7  11   6        9.63        8.31     13.50 o 
  -6  11   6       29.16        8.53     24.34 o 
  -5  11   6       26.02       48.32     21.57 o 
  -4  11   6      557.60      582.47     38.19 o 
  -3  11   6      235.69      228.10      9.86 o 
  -2  11   6      212.32      263.79     26.32 o 
  -1  11   6     1093.63     1162.06     32.45 o 
   0  11   6      125.10      139.42     11.56 o 
   1  11   6        5.55        3.62      9.03 o 
   2  11   6        6.69      -11.40     12.32 o 
   3  11   6       77.03       87.63     18.18 o 
   4  11   6      409.69      374.48     28.62 o 
  -9  12   6        0.08        5.94     21.37 o 
  -8  12   6       89.99      105.66     20.97 o 
  -7  12   6      181.76      210.52     23.35 o 
  -6  12   6       23.77       10.97     24.93 o 
  -5  12   6        6.26       14.66     19.49 o 
  -4  12   6      256.04      233.76     20.58 o 
  -3  12   6      634.42      662.49     35.42 o 
  -2  12   6      385.29      389.93     14.95 o 
  -1  12   6        2.32       -7.97      7.97 o 
   0  12   6       85.42      104.16     12.83 o 
   1  12   6      250.99      252.38     21.41 o 
   2  12   6       12.37       60.11     19.27 o 
   3  12   6        0.27       17.61     23.15 o 
   4  12   6        0.94       26.91     26.12 o 
  -8  13   6       49.01       62.92     21.96 o 
  -7  13   6       26.65       72.54     16.40 o 
  -6  13   6       35.62       30.79     13.83 o 
  -5  13   6      210.05      201.16     19.41 o 
  -4  13   6       51.61       57.98     26.51 o 
  -3  13   6       15.53       15.40     16.22 o 
  -2  13   6      599.66      515.67     33.43 o 
  -1  13   6      503.02      540.05     29.07 o 
   0  13   6        0.93       12.14     15.44 o 
   1  13   6       86.58       54.05     17.61 o 
   2  13   6       18.00       32.30     20.58 o 
  -7  14   6       53.84      103.68     37.20 o 
  -6  14   6       31.21       36.01     25.74 o 
  -5  14   6       14.84       36.41     26.51 o 
  -4  14   6       26.52       30.87     34.03 o 
  -3  14   6      213.08      302.33     36.01 o 
  -2  14   6      183.49      241.39     33.24 o 
  -1  14   6      120.98      136.77     18.80 o 
   0  14   6      200.43      183.65     21.74 o 
   1  14   6       72.50       33.04     21.57 o 
  -6  15   6       31.47       26.41     22.11 o 
  -5  15   6      201.19      201.82     37.59 o 
  -4  15   6      246.10      380.28     49.07 o 
  -3  15   6      163.86      153.93     39.18 o 
  -2  15   6       65.36       65.29     36.41 o 
  -1  15   6        3.89       17.02     21.76 o 
   0 -15   7       67.03       35.61     25.33 o 
   1 -15   7      142.41      199.05     36.80 o 
   2 -15   7       43.60       20.97     30.47 o 
   3 -15   7       24.58       12.66     21.37 o 
   4 -15   7        0.63       30.47     27.70 o 
   5 -15   7      233.72      211.04     57.18 o 
   6 -15   7      217.94      194.94     25.02 o 
  -2 -14   7      132.35      124.65     34.43 o 
  -1 -14   7      348.83      285.31     39.97 o 
   0 -14   7       47.18       88.64     33.24 o 
   1 -14   7       57.50       -7.52     23.35 o 
   2 -14   7      159.06      159.08     34.82 o 
   3 -14   7      713.51      719.42     54.21 o 
   4 -14   7       64.86       83.10     29.68 o 
   5 -14   7       57.45       55.98     55.00 o 
   6 -14   7       53.60       68.47     39.97 o 
   7 -14   7      120.17      129.07     32.25 o 
   8 -14   7        8.55       -2.03     13.54 o 
  -3 -13   7      249.35      187.17     47.49 o 
  -2 -13   7        2.41      -12.66     24.14 o 
  -1 -13   7       85.60       93.79     34.03 o 
   0 -13   7      844.20      931.12     67.27 o 
   1 -13   7      159.94      156.70     39.18 o 
   2 -13   7       20.03      -15.43     15.43 o 
   3 -13   7       12.94       52.63     19.79 o 
   4 -13   7      111.79       77.96     22.56 o 
   5 -13   7      166.34      178.35     30.67 o 
   6 -13   7        4.04       19.03     16.39 o 
   7 -13   7       18.82       24.62     14.25 o 
   8 -13   7      106.24       86.47     15.73 o 
  -4 -12   7       20.64       25.33     21.76 o 
  -3 -12   7      676.13      710.71     58.57 o 
  -2 -12   7      251.27      266.32     35.22 o 
  -1 -12   7       42.68       19.39     32.05 o 
   0 -12   7       34.37       44.72     23.74 o 
   1 -12   7       10.26       -6.33     17.41 o 
   2 -12   7     1970.14     1767.28     81.91 o 
   3 -12   7      329.63      332.40     27.30 o 
   4 -12   7      141.49      109.61     20.58 o 
   5 -12   7      993.92      919.65     60.54 o 
   6 -12   7      367.75      366.68     39.77 o 
   7 -12   7       15.08       15.14     14.20 o 
   8 -12   7       44.80       34.82     16.42 o 
   9 -12   7      118.66      159.15     18.48 o 
  -5 -11   7       42.10       51.05     28.89 o 
  -4 -11   7       39.80       44.32     24.93 o 
  -1 -11   7      373.52      349.42     28.89 o 
   0 -11   7      454.69      450.33     40.36 o 
   1 -11   7       19.13       47.49     22.16 o 
   2 -11   7      951.17      904.22     51.05 o 
   3 -11   7       27.44       60.15     21.76 o 
   4 -11   7       59.20       53.98     13.14 o 
   5 -11   7       22.85        7.49     20.78 o 
   6 -11   7       62.24       87.84     31.46 o 
   7 -11   7       35.30       12.10     19.59 o 
   8 -11   7       14.55       19.36     17.21 o 
   9 -11   7        6.25       -8.60     11.77 o 
  10 -11   7       78.73       56.32     27.26 o 
  -6 -10   7      141.06      194.30     34.43 o 
  -5 -10   7       55.63       74.79     37.99 o 
  -4 -10   7       49.12       17.81     24.53 o 
  -3 -10   7       76.31      129.00     30.47 o 
  -2 -10   7      146.20      120.30     29.28 o 
  -1 -10   7      193.24      187.57     25.33 o 
   0 -10   7      301.80      300.75     25.33 o 
   1 -10   7      455.81      491.09     31.26 o 
   2 -10   7       61.98       69.50     14.54 o 
   3 -10   7     1593.94     1502.09    120.30 o 
   4 -10   7     3296.98     3170.71    100.72 o 
   5 -10   7      392.87      410.78     23.78 o 
   6 -10   7      107.03       90.71     22.16 o 
   7 -10   7        2.60        4.48     15.24 o 
   8 -10   7       94.87       94.54     15.04 o 
   9 -10   7      136.02      142.30     26.91 o 
  10 -10   7      128.76      167.27     24.90 o 
  -6  -9   7       46.29       11.48     25.33 o 
  -5  -9   7       16.06       39.18     32.84 o 
  -4  -9   7       70.31       37.20     22.16 o 
  -3  -9   7      377.15      379.49     38.78 o 
  -2  -9   7      399.89      429.35     32.84 o 
   0  -9   7      322.95      425.23     27.11 o 
   1  -9   7      865.46      844.72     33.24 o 
   2  -9   7     1671.26     1643.39    162.64 o 
   3  -9   7      104.68       93.65     11.10 o 
   4  -9   7      157.84      155.35     14.84 o 
   5  -9   7      666.09      632.40     23.52 o 
   6  -9   7      937.67      917.52     41.75 o 
   7  -9   7       41.74       32.50     14.25 o 
   8  -9   7        0.22        0.04     12.06 o 
   9  -9   7       28.05       51.06     12.27 o 
  10  -9   7       88.56       77.62     18.79 o 
  -7  -8   7       59.00       70.83     26.12 o 
  -5  -8   7      183.19      193.11     36.01 o 
  -4  -8   7      437.81      378.70     34.03 o 
  -3  -8   7      392.89      272.65     41.55 o 
  -2  -8   7      398.14      413.53     30.47 o 
  -1  -8   7     1978.45     2093.18     72.62 o 
   0  -8   7      336.85      283.99     17.88 o 
   1  -8   7       60.71       62.70     28.10 o 
   2  -8   7      351.85      355.60     19.59 o 
   3  -8   7      661.04      617.72     26.12 o 
   4  -8   7      192.28      160.75     19.59 o 
   5  -8   7       56.58       65.42      9.03 o 
   6  -8   7      581.25      594.51     25.13 o 
   7  -8   7      231.76      230.96     14.00 o 
   8  -8   7      223.11      218.95     26.32 o 
   9  -8   7        4.13        4.89      8.91 o 
  10  -8   7        2.85       33.64     32.45 o 
  -8  -7   7      161.17      216.06     35.22 o 
  -7  -7   7      106.69      162.24     32.84 o 
  -6  -7   7       12.06       91.81     31.66 o 
  -5  -7   7       53.98       60.94     30.07 o 
  -4  -7   7      821.38      738.41     47.09 o 
  -3  -7   7      668.54      598.72     40.36 o 
  -2  -7   7       29.34       25.47     15.43 o 
  -1  -7   7      291.08      271.24     17.34 o 
   0  -7   7     1035.77     1112.69     41.55 o 
   1  -7   7      290.52      267.25     30.47 o 
   2  -7   7      138.49      101.42     10.53 o 
   3  -7   7       33.86       26.45      8.34 o 
   4  -7   7      312.38      297.29     39.97 o 
   5  -7   7      495.44      518.02     44.12 o 
   6  -7   7       11.78       13.20      7.18 o 
   7  -7   7      113.26      103.42      7.59 o 
   8  -7   7       51.84       62.30     15.63 o 
   9  -7   7       17.14       -7.91     26.12 o 
  10  -7   7       13.58       35.22     20.97 o 
  -8  -6   7        2.27       26.12     22.16 o 
  -7  -6   7      220.76      196.67     32.05 o 
  -6  -6   7      237.16      312.22     38.38 o 
  -5  -6   7      461.92      462.20     35.61 o 
  -4  -6   7       35.83       50.26     20.97 o 
  -3  -6   7      289.25      356.59     36.01 o 
  -2  -6   7      850.44      919.10     35.72 o 
  -1  -6   7      130.61      174.10     13.01 o 
   0  -6   7      365.07      434.41     41.75 o 
   1  -6   7     2749.60     3074.12    141.47 o 
   2  -6   7      514.31      506.54     22.02 o 
   3  -6   7       35.09       31.74      9.70 o 
   4  -6   7        2.99       -5.42     14.05 o 
   5  -6   7      660.90      693.19     47.49 o 
   6  -6   7      312.78      328.19     32.65 o 
   7  -6   7       29.24       29.00     23.74 o 
   8  -6   7        0.24       -1.98      6.33 o 
   9  -6   7       99.75       96.16     20.58 o 
  10  -6   7      339.16      333.99     43.53 o 
  11  -6   7       94.61       78.75     36.41 o 
  -8  -5   7       33.81      149.19     35.22 o 
  -7  -5   7       81.17      122.28     27.70 o 
  -6  -5   7       78.34       89.83     26.12 o 
  -5  -5   7     2853.77     2980.55    132.17 o 
  -4  -5   7      473.59      473.58     25.86 o 
  -3  -5   7      854.79      855.88     34.75 o 
  -2  -5   7      120.64       86.33      9.93 o 
  -1  -5   7     1512.22     1672.79     53.81 o 
   0  -5   7      233.51      240.29     16.22 o 
   1  -5   7      409.74      431.62     18.05 o 
   2  -5   7     1713.11     1590.03     51.00 o 
   3  -5   7      453.10      422.39     15.40 o 
   4  -5   7     1002.36     1073.45     29.60 o 
   5  -5   7        6.12        3.80      6.13 o 
   6  -5   7     1129.96     1072.48     52.23 o 
   7  -5   7      359.35      342.30     14.64 o 
   8  -5   7        2.27       -1.19      9.10 o 
   9  -5   7       13.63       18.99     12.66 o 
  10  -5   7        8.18       32.84     19.39 o 
  11  -5   7        1.66      -15.43     28.10 o 
  -9  -4   7       19.61       78.75     37.20 o 
  -8  -4   7      231.80      232.59     28.69 o 
  -7  -4   7      200.82      204.19     26.91 o 
  -6  -4   7      138.89       89.04     13.85 o 
  -5  -4   7       21.11       24.58     13.47 o 
  -4  -4   7      506.67      521.19     33.04 o 
  -3  -4   7     1170.11     1253.36     77.56 o 
  -2  -4   7      159.58      171.17     12.30 o 
  -1  -4   7     5662.75     6158.00    198.06 o 
   0  -4   7     1184.15     1202.09     40.39 o 
   1  -4   7      461.55      475.30     20.40 o 
   2  -4   7       24.03       25.93      6.36 o 
   3  -4   7       29.85        6.68      6.13 o 
   4  -4   7     1536.58     1470.09     43.92 o 
   5  -4   7       10.39       19.80     12.86 o 
   6  -4   7      373.68      356.91     24.53 o 
   7  -4   7        4.51       -2.37     11.08 o 
   8  -4   7      426.37      404.82     26.12 o 
   9  -4   7      371.61      379.89     25.33 o 
  10  -4   7        0.18       27.70     31.66 o 
  11  -4   7      258.32      340.71     49.86 o 
  -9  -3   7      152.20      156.70     39.18 o 
  -8  -3   7      398.97      435.59     23.79 o 
  -7  -3   7      788.20      800.54     64.90 o 
  -6  -3   7      162.65      140.78     38.98 o 
  -5  -3   7      103.94       84.28      9.30 o 
  -4  -3   7     1477.35     1498.59     92.60 o 
  -3  -3   7     2445.56     2398.19     82.96 o 
  -2  -3   7      152.08      131.49     18.60 o 
  -1  -3   7     1367.76     1466.63     67.47 o 
   0  -3   7       19.27       82.38      7.70 o 
   1  -3   7     6289.67     6115.82    181.85 o 
   2  -3   7     9084.54     9447.16    319.73 o 
   3  -3   7     3055.24     3273.16     92.20 o 
   4  -3   7     3559.99     3464.93    141.07 o 
   5  -3   7     2396.68     2481.00    155.12 o 
   6  -3   7       27.57       25.53      7.12 o 
   7  -3   7      157.30      199.84     13.45 o 
   8  -3   7       27.30       10.95      4.67 o 
   9  -3   7       72.02       15.43     27.70 o 
  10  -3   7       45.80       83.10     31.66 o 
 -10  -2   7       61.85       43.53     24.53 o 
  -9  -2   7      808.32      781.28     54.41 o 
  -8  -2   7      371.47      322.61     15.74 o 
  -7  -2   7      248.45      196.67     26.51 o 
  -6  -2   7     1310.82     1249.41     45.16 o 
  -5  -2   7       14.16       12.15     16.42 o 
  -4  -2   7      112.33      124.99     11.28 o 
  -3  -2   7     4817.27     5116.00    130.36 o 
  -2  -2   7     1012.34      918.63     31.19 o 
  -1  -2   7      706.14      723.83     23.78 o 
   0  -2   7      720.30      649.67     21.52 o 
   1  -2   7      156.74      102.07     10.88 o 
   2  -2   7     5336.84     5222.18    186.06 o 
   3  -2   7       65.16       84.56      7.04 o 
   4  -2   7      937.56      879.04     33.83 o 
   5  -2   7      173.06      176.58      8.71 o 
   6  -2   7      139.36      142.55     14.64 o 
   7  -2   7      165.75      151.18     17.41 o 
   8  -2   7     1611.13     1697.23     64.11 o 
   9  -2   7       57.94       49.86     28.10 o 
  10  -2   7        0.81        0.40     23.35 o 
 -10  -1   7       21.11       42.34     22.16 o 
  -9  -1   7       11.95        3.49     32.84 o 
  -8  -1   7      404.91      361.59     15.87 o 
  -7  -1   7      701.67      637.43     30.87 o 
  -6  -1   7       11.57       17.29      7.11 o 
  -5  -1   7      681.42      687.59     25.92 o 
  -4  -1   7     3234.20     3460.03     83.75 o 
  -3  -1   7     2605.09     2675.31    102.89 o 
  -2  -1   7       22.04       15.50      4.64 o 
  -1  -1   7      273.76      270.82     18.99 o 
   0  -1   7      828.40      705.53     45.51 o 
   1  -1   7      541.05      402.45     18.20 o 
   2  -1   7     5857.04     6258.17    168.58 o 
   3  -1   7        5.96        3.36      5.20 o 
   4  -1   7     2832.17     2745.45    161.26 o 
   5  -1   7       22.35       18.20      8.34 o 
   6  -1   7      126.65      142.38      6.56 o 
   7  -1   7        4.55       11.24      4.97 o 
   8  -1   7      262.04      311.83     17.41 o 
   9  -1   7      175.20      214.08     34.82 o 
  10  -1   7        0.13      -16.22     19.39 o 
 -10   0   7      216.51      270.08     39.97 o 
  -9   0   7        7.82      -14.45     19.79 o 
  -8   0   7      138.14      123.33      9.98 o 
  -7   0   7      162.20      143.99     10.49 o 
  -6   0   7       25.57       18.42      7.32 o 
  -5   0   7       86.96       82.29      8.90 o 
  -4   0   7      275.59      250.69     10.07 o 
  -3   0   7      726.06      671.27     17.87 o 
  -2   0   7     4891.74     4542.52    106.82 o 
  -1   0   7      314.08      305.34      9.50 o 
   0   0   7      506.48      535.01     16.22 o 
   1   0   7     3543.36     3764.55    115.98 o 
   2   0   7      118.41      113.59     14.44 o 
   3   0   7      100.22      112.27      6.93 o 
   4   0   7      131.31      128.23     15.43 o 
   5   0   7      375.64      418.84     25.52 o 
   6   0   7     1685.48     1701.18     40.11 o 
   7   0   7       58.34       60.54      8.71 o 
   8   0   7      466.62      392.95     41.55 o 
   9   0   7        7.98       30.87     34.43 o 
  10   0   7      149.22      106.05     31.26 o 
 -10   1   7      243.96      170.18     44.52 o 
  -9   1   7      228.43      232.96     25.92 o 
  -8   1   7       53.80       58.12      6.54 o 
  -7   1   7      178.70      151.30      8.71 o 
  -6   1   7      974.89      899.80     23.00 o 
  -5   1   7      162.06      140.33      8.51 o 
  -4   1   7       20.34       38.27      4.89 o 
  -3   1   7      740.74      872.73     20.01 o 
  -2   1   7     3992.67     3905.27    101.70 o 
  -1   1   7     1208.22     1127.40     26.12 o 
   0   1   7     2653.69     2632.15     61.49 o 
   1   1   7     2940.00     3096.84     93.27 o 
   2   1   7      454.47      482.16     13.84 o 
   3   1   7     4694.08     5004.84    109.61 o 
   4   1   7     2472.27     2522.06     92.00 o 
   5   1   7      882.16      909.00     23.33 o 
   6   1   7      415.46      400.07     14.64 o 
   7   1   7      247.86      260.38     35.22 o 
   8   1   7      345.01      450.72     42.74 o 
   9   1   7        0.13       81.91     31.26 o 
  10   1   7        9.47      -17.81     39.57 o 
 -11   2   7       34.77       25.33     26.91 o 
 -10   2   7       56.96       45.54     17.45 o 
  -9   2   7      202.87      188.33     20.78 o 
  -8   2   7      130.39      108.18      9.77 o 
  -7   2   7      185.15      152.16      7.56 o 
  -6   2   7       31.98       42.14      4.76 o 
  -5   2   7      310.19      302.45     10.68 o 
  -4   2   7     2271.22     2293.79     61.73 o 
  -3   2   7     1366.05     1396.46     29.52 o 
  -2   2   7       19.02       21.11      3.04 o 
  -1   2   7      868.68      911.00     21.53 o 
   0   2   7     3459.93     3133.32     71.21 o 
   1   2   7     1651.96     1633.88     46.30 o 
   2   2   7       58.26       71.82     14.64 o 
   3   2   7      795.02      796.35     25.18 o 
   4   2   7      656.89      673.52     36.80 o 
   5   2   7     1391.84     1449.66     39.87 o 
   6   2   7       66.04       91.41     20.58 o 
   7   2   7      180.41      168.18     29.68 o 
   8   2   7      154.71      196.67     30.87 o 
   9   2   7       23.35      110.41     38.38 o 
 -11   3   7       26.93       20.69     15.10 o 
 -10   3   7       24.61       31.15     14.44 o 
  -9   3   7       37.01       35.43     10.88 o 
  -8   3   7      133.33      121.88     17.41 o 
  -7   3   7      873.80      850.51     23.26 o 
  -6   3   7      925.19      941.52     18.31 o 
  -5   3   7      192.10      188.58     13.45 o 
  -4   3   7      311.88      292.16      7.82 o 
  -3   3   7     4128.33     4144.52     74.73 o 
  -2   3   7      826.64      803.67     17.91 o 
  -1   3   7      553.31      547.90     14.03 o 
   0   3   7       74.39       64.87      5.17 o 
   1   3   7      823.80      818.78     20.45 o 
   2   3   7     1178.30     1197.37     31.34 o 
   3   3   7     1125.55     1215.95     32.91 o 
   4   3   7        4.33       -9.50     14.25 o 
   5   3   7      149.14      127.65     20.97 o 
   6   3   7      508.23      478.82     38.38 o 
   7   3   7       64.91      117.13     32.05 o 
   8   3   7        0.17       17.02     18.99 o 
   9   3   7       71.41      105.26     37.99 o 
 -11   4   7       18.80       43.40     19.33 o 
 -10   4   7       31.37       52.53     16.44 o 
  -9   4   7      166.99      174.54     12.81 o 
  -8   4   7        2.02       -1.67      7.12 o 
  -7   4   7        1.44        2.93      4.61 o 
  -6   4   7      138.35      149.65     10.09 o 
  -5   4   7      280.87      288.45     12.47 o 
  -4   4   7      315.68      316.36      8.31 o 
  -3   4   7       40.14       52.10     28.49 o 
  -2   4   7     3631.92     3503.38    103.49 o 
  -1   4   7      527.07      602.38     12.62 o 
   0   4   7      660.47      719.12     17.61 o 
   1   4   7      612.06      628.99     15.77 o 
   2   4   7      359.18      295.29      9.13 o 
   3   4   7     1988.13     1967.93     46.43 o 
   4   4   7        7.45        3.48      5.54 o 
   5   4   7        1.72       34.43     16.22 o 
   6   4   7      174.46      146.42     26.12 o 
   7   4   7       80.63      150.37     33.24 o 
   8   4   7        1.16        8.71     20.18 o 
   9   4   7        2.61      -39.97     39.97 o 
 -11   5   7       16.40       53.42     29.28 o 
 -10   5   7        9.39       21.11     14.71 o 
  -9   5   7      194.83      206.29     18.80 o 
  -8   5   7      766.53      789.76     29.18 o 
  -7   5   7      167.08      171.80     14.64 o 
  -6   5   7     1413.03     1376.62     75.19 o 
  -5   5   7      943.60      918.81     29.28 o 
  -4   5   7       53.38       57.96      6.93 o 
  -3   5   7      803.92      853.89     21.20 o 
  -2   5   7      701.40      735.01     21.76 o 
  -1   5   7      497.39      481.37      9.30 o 
   0   5   7     2986.90     2917.13     50.73 o 
   1   5   7       79.45       67.48      8.31 o 
   2   5   7        7.14        5.34      4.48 o 
   3   5   7     1374.62     1455.99     45.11 o 
   4   5   7     1629.36     1572.16     47.85 o 
   5   5   7      142.27      143.55     11.80 o 
   6   5   7       25.42       15.43     18.99 o 
   7   5   7       50.45       32.45     23.74 o 
   8   5   7       80.26       72.42     30.87 o 
 -11   6   7      196.11      185.20     40.36 o 
 -10   6   7        3.84      -10.44     12.67 o 
  -9   6   7       72.80       71.97     18.20 o 
  -8   6   7       87.76       57.67      6.52 o 
  -7   6   7     1983.63     1904.61     44.64 o 
  -6   6   7      284.95      253.70     21.57 o 
  -5   6   7      410.75      447.56     15.04 o 
  -4   6   7      932.99      886.41     22.95 o 
  -3   6   7      557.37      502.55     31.26 o 
  -2   6   7       48.52       24.04      2.08 o 
  -1   6   7     1259.09     1261.04     24.89 o 
   0   6   7     1013.08     1007.88     36.01 o 
   1   6   7      372.19      363.31     13.26 o 
   2   6   7      874.54      795.52     40.36 o 
   3   6   7        5.01        6.05      6.53 o 
   4   6   7      548.28      471.92     32.84 o 
   5   6   7      357.88      386.23     19.42 o 
   6   6   7       88.75       76.37     30.87 o 
   7   6   7       96.09       72.81     34.03 o 
   8   6   7       24.59      -32.05     32.05 o 
 -11   7   7        7.94       30.47     24.93 o 
 -10   7   7       89.49      118.32     19.39 o 
  -9   7   7       13.95        0.05      9.67 o 
  -8   7   7       28.77       32.26     11.67 o 
  -7   7   7       95.78       89.46      8.11 o 
  -6   7   7       54.75       66.48     10.29 o 
  -5   7   7       86.49       65.29      9.50 o 
  -4   7   7        6.04        0.49      6.38 o 
  -3   7   7       30.00       66.49      9.88 o 
  -2   7   7      740.65      681.63     14.87 o 
  -1   7   7     5518.40     5686.16    101.36 o 
   0   7   7      464.79      507.42     25.13 o 
   1   7   7      218.53      233.95     21.96 o 
   2   7   7       58.95       57.01      5.41 o 
   3   7   7      224.57      218.68     10.53 o 
   4   7   7      233.42      188.09     13.01 o 
   5   7   7        8.11       -3.63     19.59 o 
   6   7   7      168.68      245.35     36.01 o 
   7   7   7      238.24      260.78     46.69 o 
 -10   8   7       32.97       30.87     15.83 o 
  -9   8   7       57.84       87.06     22.95 o 
  -8   8   7      884.46      886.70     33.37 o 
  -7   8   7      139.39      137.31     13.06 o 
  -6   8   7        6.15        1.58      9.10 o 
  -5   8   7      419.77      445.64     16.68 o 
  -4   8   7      798.96      890.97     30.15 o 
  -3   8   7      360.36      339.09     16.84 o 
  -2   8   7     1355.07     1498.64     30.25 o 
  -1   8   7      321.43      372.76     20.38 o 
   0   8   7      527.62      487.22     19.19 o 
   1   8   7      845.07      795.46     26.32 o 
   2   8   7      200.12      188.01      9.00 o 
   3   8   7      508.30      501.28     22.01 o 
   4   8   7      391.57      350.08     18.63 o 
   5   8   7      367.52      358.94     30.42 o 
   6   8   7        0.12       33.24     20.97 o 
   7   8   7      117.41       78.35     41.15 o 
 -10   9   7      115.03      116.74     20.97 o 
  -9   9   7        2.25       25.72     18.60 o 
  -8   9   7      909.48      874.93     43.53 o 
  -7   9   7       56.84       68.85     18.60 o 
  -6   9   7      284.93      297.18     24.53 o 
  -5   9   7        4.63       24.79     12.66 o 
  -4   9   7      228.42      183.93     29.88 o 
  -3   9   7       14.86       29.05      5.54 o 
  -2   9   7     1210.76     1314.00     28.17 o 
  -1   9   7       73.00       72.40      6.36 o 
   0   9   7      935.34      994.04     27.90 o 
   1   9   7      227.19      227.57     28.29 o 
   2   9   7      622.61      605.63     27.30 o 
   3   9   7       40.71       14.98     20.78 o 
   4   9   7        0.98        7.85     13.01 o 
   5   9   7       33.21        6.73     17.41 o 
   6   9   7       41.49      -16.22     35.22 o 
 -10  10   7        8.71        7.91     21.76 o 
  -9  10   7       18.57       23.74     17.02 o 
  -8  10   7       12.53        2.77     17.02 o 
  -7  10   7       22.38       37.20     15.43 o 
  -6  10   7       13.81       30.54     15.83 o 
  -5  10   7      725.22      846.03     59.95 o 
  -4  10   7      518.47      429.79     30.87 o 
  -3  10   7      107.39      125.18      6.01 o 
  -2  10   7       89.79       89.71      8.90 o 
  -1  10   7       37.11       39.72     14.05 o 
   0  10   7        2.19       -5.63      6.85 o 
   1  10   7       33.54       39.68     10.07 o 
   2  10   7       72.68       91.18     15.59 o 
   3  10   7      174.06      181.95     17.76 o 
   4  10   7       13.55       11.51     33.64 o 
   5  10   7        8.39       23.35     32.45 o 
  -9  11   7       68.46      100.51     24.14 o 
  -8  11   7       40.44       37.20     16.62 o 
  -7  11   7       14.34       -3.56     20.18 o 
  -6  11   7        1.49      -15.24     15.24 o 
  -5  11   7      151.91      213.44     56.39 o 
  -4  11   7      295.99      315.03     23.44 o 
  -3  11   7      231.00      225.16     15.83 o 
  -2  11   7        0.40        0.93      5.73 o 
  -1  11   7      986.25     1012.87     28.07 o 
   0  11   7      515.41      550.49     23.17 o 
   1  11   7      138.14      121.40     17.81 o 
   2  11   7        0.03       14.74     12.98 o 
   3  11   7      106.30       90.38     23.15 o 
   4  11   7      262.68      264.09     22.70 o 
  -9  12   7        1.55       19.39     28.89 o 
  -8  12   7       40.35       20.18     21.76 o 
  -7  12   7      288.19      265.75     27.11 o 
  -6  12   7       88.68       97.63     15.76 o 
  -5  12   7       25.17       40.71     21.17 o 
  -4  12   7       89.92      118.88     20.01 o 
  -3  12   7      315.80      284.37     15.35 o 
  -2  12   7      332.99      336.87     49.86 o 
  -1  12   7       64.07       71.21     31.86 o 
   0  12   7        4.58       -2.18     12.73 o 
   1  12   7      315.32      271.63     22.23 o 
   2  12   7      186.33      198.46     24.73 o 
   3  12   7        6.88       -1.67     16.72 o 
  -8  13   7        2.66        4.75     17.81 o 
  -7  13   7       64.12       53.35     20.78 o 
  -6  13   7      108.55      108.01     21.17 o 
  -5  13   7      238.51      301.30     37.20 o 
  -4  13   7       18.70       27.79     24.34 o 
  -3  13   7       49.23       56.75     20.12 o 
  -2  13   7       85.03       90.69     14.23 o 
  -1  13   7      599.49      636.32     42.14 o 
   0  13   7        1.67      -10.97     25.52 o 
   1  13   7        0.74        1.68     11.64 o 
   2  13   7      186.82      149.68     33.04 o 
  -7  14   7      115.00       94.97     26.51 o 
  -6  14   7       40.46       17.81     18.65 o 
  -5  14   7      240.77      235.89     24.14 o 
  -4  14   7       71.53      140.08     32.05 o 
  -3  14   7      372.68      324.88     44.72 o 
  -2  14   7        0.05      -24.14     24.14 o 
  -1  14   7      100.28       63.71     26.91 o 
   0  14   7      151.23       86.66     36.80 o 
   1  14   7      162.11      130.59     41.55 o 
  -5  15   7        0.17      -27.30     27.30 o 
  -4  15   7       16.67        3.17     26.12 o 
  -3  15   7      223.86      175.30     37.20 o 
  -2  15   7       40.52       38.78     28.10 o 
   1 -15   8      195.45      186.78     38.78 o 
   2 -15   8      131.35      130.98     37.99 o 
   3 -15   8       11.85      -30.47     30.47 o 
   4 -15   8        0.29       -4.35     20.18 o 
   5 -15   8       61.66       34.82     35.61 o 
   6 -15   8      211.89      234.22     28.50 o 
  -1 -14   8      255.68      258.80     41.55 o 
   0 -14   8      146.95      142.46     25.72 o 
   1 -14   8        7.76      -15.43     24.14 o 
   2 -14   8      155.26      142.46     30.07 o 
   3 -14   8      508.83      478.82     47.49 o 
   4 -14   8       42.69       33.64     20.97 o 
   5 -14   8        0.70      -18.60     18.60 o 
   6 -14   8       12.83        9.89     19.79 o 
   7 -14   8      198.19      170.79     39.57 o 
  -3 -13   8       92.16      104.07     43.92 o 
  -2 -13   8       58.08       38.38     27.30 o 
  -1 -13   8       17.02       26.51     23.74 o 
   0 -13   8      634.13      601.10     60.54 o 
   1 -13   8       72.30       48.28     31.66 o 
   2 -13   8        0.66       22.95     23.35 o 
   3 -13   8        2.32      -12.66     26.51 o 
   4 -13   8      367.86      351.40     32.45 o 
   5 -13   8       26.66       38.62     37.20 o 
   6 -13   8        1.77       23.18     16.15 o 
   7 -13   8       29.15        1.75     16.79 o 
   8 -13   8       32.28       46.60     15.67 o 
  -4 -12   8        1.82        9.89     28.10 o 
  -3 -12   8      174.93      174.91     38.38 o 
  -2 -12   8      520.53      396.91     50.65 o 
  -1 -12   8       16.61       -5.54     28.89 o 
   0 -12   8      152.16       99.72     24.53 o 
   1 -12   8      263.25      249.70     28.49 o 
   2 -12   8      513.94      514.83     47.88 o 
   3 -12   8       10.88       30.87     22.16 o 
   4 -12   8      132.85      119.18     17.68 o 
   5 -12   8       19.10       22.16     17.41 o 
   6 -12   8     1290.49     1340.14     68.00 o 
   7 -12   8      170.26      200.67     22.36 o 
   8 -12   8        0.03       -1.36     20.18 o 
   9 -12   8       82.40       48.54     18.60 o 
  -5 -11   8       95.13       84.29     28.10 o 
  -4 -11   8       88.83       91.02     24.93 o 
  -1 -11   8      464.00      461.01     35.61 o 
   0 -11   8      327.48      263.15     30.07 o 
   1 -11   8      224.63      179.26     26.12 o 
   2 -11   8      261.59      206.96     23.35 o 
   3 -11   8      807.54      802.52     49.46 o 
   4 -11   8      387.39      435.21     61.93 o 
   5 -11   8       19.06       56.01     18.40 o 
   6 -11   8     1503.33     1526.42     69.05 o 
   7 -11   8        3.63       52.66     37.00 o 
   8 -11   8       45.35       74.11     25.52 o 
   9 -11   8       73.38       46.64     15.44 o 
  -6 -10   8      207.00      184.80     32.45 o 
  -5 -10   8      189.20      219.62     33.24 o 
  -4 -10   8      409.45      349.42     39.97 o 
  -3 -10   8      121.45      158.29     26.91 o 
  -2 -10   8        6.33       25.33     15.43 o 
  -1 -10   8      976.35      971.88     59.36 o 
   0 -10   8      531.19      705.96     45.51 o 
   1 -10   8      103.07       79.14     18.20 o 
   2 -10   8      264.44      252.47     24.14 o 
   3 -10   8       25.64       37.59     22.95 o 
   4 -10   8      978.70      988.35    119.70 o 
   5 -10   8      481.74      503.13     33.44 o 
   6 -10   8       51.95       70.83     18.99 o 
   7 -10   8       93.26      100.29     16.54 o 
   8 -10   8        2.79      -14.99     33.04 o 
   9 -10   8       74.18      123.71     15.31 o 
  10 -10   8      175.46      173.07     40.17 o 
  -6  -9   8      264.92      320.53     47.49 o 
  -5  -9   8      209.80      279.77     33.64 o 
  -4  -9   8      152.97      158.29     28.89 o 
  -3  -9   8      329.85      349.81     33.24 o 
  -2  -9   8     1621.27     1414.69     88.25 o 
  -1  -9   8       69.96       29.68     15.83 o 
   0  -9   8       68.85       28.49     22.95 o 
   1  -9   8      808.26      891.58     34.67 o 
   2  -9   8      631.61      717.32     38.78 o 
   3  -9   8     1290.71     1193.88     50.65 o 
   4  -9   8      744.17      735.03     43.73 o 
   5  -9   8      576.34      571.37     28.76 o 
   6  -9   8      476.40      491.55     26.23 o 
   7  -9   8       85.86      102.80     20.58 o 
   8  -9   8       25.91       39.36     10.89 o 
   9  -9   8        1.14        7.52     11.08 o 
  10  -9   8       11.68       -7.91     29.68 o 
  -7  -8   8       13.45       57.38     38.38 o 
  -6  -8   8      153.25      160.27     26.12 o 
  -5  -8   8      504.20      495.44     44.32 o 
  -4  -8   8      691.01      715.46     47.88 o 
  -3  -8   8        2.66        9.50     24.93 o 
  -2  -8   8      546.77      485.94     35.61 o 
  -1  -8   8      324.45      348.24     32.45 o 
   0  -8   8      876.74      932.93     47.68 o 
   1  -8   8      182.11      174.53     18.40 o 
   2  -8   8      175.42      173.87     16.22 o 
   3  -8   8      274.50      261.10     27.90 o 
   4  -8   8     1671.12     1917.19     81.72 o 
   5  -8   8       27.18       26.91      9.89 o 
   6  -8   8      348.86      306.24     19.73 o 
   7  -8   8      229.22      206.37     17.81 o 
   8  -8   8      287.52      276.34     22.36 o 
   9  -8   8        0.82       -3.44     15.36 o 
  10  -8   8        8.81       89.04     36.41 o 
  -8  -7   8      193.13      132.96     37.99 o 
  -7  -7   8      223.78      293.23     42.34 o 
  -6  -7   8        6.75      -17.81     23.35 o 
  -5  -7   8       67.88       70.44     21.37 o 
  -4  -7   8      839.06      928.35     58.57 o 
  -3  -7   8      315.09      376.33     34.82 o 
  -2  -7   8       94.32       77.11     13.30 o 
  -1  -7   8        6.37       10.14     24.14 o 
   0  -7   8     1142.62     1209.25     48.67 o 
   1  -7   8       38.72       37.20     12.36 o 
   2  -7   8      209.40      238.01     14.14 o 
   3  -7   8      990.70      977.48     50.06 o 
   4  -7   8      574.12      568.94     46.10 o 
   5  -7   8      262.68      266.54     15.40 o 
   6  -7   8        2.12       -8.71     11.48 o 
   7  -7   8       59.06       37.33     11.08 o 
   8  -7   8      163.93      150.05     16.03 o 
   9  -7   8       53.83       46.69     19.79 o 
  10  -7   8        0.62       18.20     22.16 o 
  -8  -6   8       28.89       35.61     24.93 o 
  -7  -6   8       51.30       86.66     33.64 o 
  -6  -6   8      148.74      142.06     25.33 o 
  -5  -6   8      172.37      167.78     29.28 o 
  -4  -6   8      866.77      912.13     62.13 o 
  -3  -6   8      872.22      885.43     42.94 o 
  -2  -6   8      794.71      751.84     41.95 o 
  -1  -6   8      117.91      118.72     19.98 o 
   0  -6   8        2.20       -4.44     11.50 o 
   1  -6   8     4413.39     4747.14    141.74 o 
   2  -6   8     1934.52     1988.06     93.56 o 
   3  -6   8        7.32        2.52      6.08 o 
   4  -6   8       26.41       31.38     15.24 o 
   5  -6   8      916.78      881.27     31.37 o 
   6  -6   8      543.65      498.26     32.84 o 
   7  -6   8       17.15       30.14     11.67 o 
   8  -6   8        5.20        3.56      5.94 o 
   9  -6   8       80.52       66.88     30.47 o 
  10  -6   8      197.78      226.75     40.36 o 
  -9  -5   8      249.10      262.36     41.55 o 
  -8  -5   8        7.07       37.20     21.76 o 
  -7  -5   8      133.43      122.67     34.03 o 
  -6  -5   8       93.96       85.87     27.70 o 
  -5  -5   8     1555.76     1782.31     84.29 o 
  -4  -5   8       25.63       24.31     21.96 o 
  -3  -5   8        3.19       12.28      8.90 o 
  -2  -5   8     1870.40     1762.35     59.25 o 
  -1  -5   8     1641.97     1586.92     48.67 o 
   0  -5   8      664.05      687.53     23.47 o 
   1  -5   8      146.39      159.07     13.85 o 
   2  -5   8      630.05      590.94     17.63 o 
   3  -5   8     1150.17     1102.70     44.32 o 
   4  -5   8     1068.95     1088.68     29.36 o 
   5  -5   8      261.75      248.40     15.04 o 
   6  -5   8        4.24       -1.21     11.67 o 
   7  -5   8      771.52      732.08     25.72 o 
   8  -5   8      385.87      319.34     20.18 o 
   9  -5   8       29.50       29.28     17.41 o 
  10  -5   8        1.83       17.41     31.66 o 
  -9  -4   8       35.99       23.35     24.93 o 
  -8  -4   8      272.50      248.29     20.54 o 
  -7  -4   8       57.13       81.91     26.51 o 
  -6  -4   8        7.93        3.56     15.43 o 
  -5  -4   8       43.32       30.03     14.84 o 
  -4  -4   8     1069.71      883.02     51.44 o 
  -3  -4   8      677.15      681.74     42.94 o 
  -2  -4   8      125.16      124.38     13.21 o 
  -1  -4   8      942.53      883.10     39.57 o 
   0  -4   8     4653.44     4576.60    126.55 o 
   1  -4   8      320.55      238.84     13.21 o 
   2  -4   8       40.52       26.58      5.97 o 
   3  -4   8      248.70      190.47      9.91 o 
   4  -4   8     1233.39     1278.95     31.44 o 
   5  -4   8      379.88      361.06     29.68 o 
   6  -4   8       43.55       42.73     11.28 o 
   7  -4   8       63.32       67.27     11.48 o 
   8  -4   8      303.23      353.77     23.35 o 
   9  -4   8       36.40       47.88     13.06 o 
  10  -4   8       67.27       83.50     24.53 o 
  -9  -3   8        9.01       55.00     32.84 o 
  -8  -3   8       53.15       31.84     28.10 o 
  -7  -3   8      801.77      745.14     57.77 o 
  -6  -3   8      602.41      565.16     51.64 o 
  -5  -3   8       14.07       -4.16     13.65 o 
  -4  -3   8      989.19     1068.58     38.61 o 
  -3  -3   8      459.01      436.39     22.09 o 
  -2  -3   8     1083.29      915.36     30.84 o 
  -1  -3   8     2186.79     2103.47     57.91 o 
   0  -3   8      471.95      606.10     23.65 o 
   1  -3   8      193.44      157.85     12.07 o 
   2  -3   8       94.75       57.38     10.29 o 
   3  -3   8     2132.62     2278.88     47.53 o 
   4  -3   8        0.70       -2.77      5.88 o 
   5  -3   8      458.04      483.77     19.06 o 
   6  -3   8      829.75      778.79     19.84 o 
   7  -3   8      369.66      381.47     18.60 o 
   8  -3   8      590.86      595.16     30.87 o 
   9  -3   8        3.41       -1.19     20.58 o 
  10  -3   8       79.51       51.84     34.82 o 
 -10  -2   8        3.72      -14.25     31.66 o 
  -9  -2   8      463.21      443.39     28.33 o 
  -8  -2   8       60.64       63.18     15.63 o 
  -7  -2   8      146.41      152.35     26.51 o 
  -6  -2   8      732.55      763.14     29.93 o 
  -5  -2   8      613.87      693.54     49.86 o 
  -4  -2   8       30.21       14.83      7.13 o 
  -3  -2   8       96.98      102.52      6.81 o 
  -2  -2   8     4282.33     4432.56    121.68 o 
  -1  -2   8       29.99       53.61     24.34 o 
   0  -2   8     1032.51     1163.69     48.87 o 
   1  -2   8      587.29      665.99     23.74 o 
   2  -2   8     3148.07     3451.06     96.95 o 
   3  -2   8     3969.15     3947.01    180.65 o 
   4  -2   8     1407.96     1351.82     43.89 o 
   5  -2   8      663.89      657.30     24.81 o 
   6  -2   8      880.45      885.35     26.08 o 
   7  -2   8       75.11       64.90     10.29 o 
   8  -2   8       79.07       61.80     25.72 o 
   9  -2   8        1.01      -22.56     24.53 o 
  10  -2   8       17.47       49.86     35.61 o 
 -10  -1   8       75.78       78.75     30.07 o 
  -9  -1   8        3.09      -15.52     15.52 o 
  -8  -1   8       30.17       26.90     21.37 o 
  -7  -1   8      210.72      189.93     31.86 o 
  -6  -1   8      326.47      290.75     16.42 o 
  -5  -1   8     1628.45     1642.15     50.93 o 
  -4  -1   8       12.88        4.77      6.95 o 
  -3  -1   8      466.57      600.96     17.71 o 
  -2  -1   8     1196.26     1213.16     34.22 o 
  -1  -1   8     2282.23     2190.96     82.90 o 
   0  -1   8      608.71      559.94     19.39 o 
   1  -1   8     4549.30     4884.74    121.88 o 
   2  -1   8     3788.62     4162.76    211.31 o 
   3  -1   8       10.19       40.36      6.56 o 
   4  -1   8      391.33      387.61     15.09 o 
   5  -1   8     1790.59     1897.53     58.37 o 
   6  -1   8      418.73      405.14     12.93 o 
   7  -1   8      239.30      242.16     10.64 o 
   8  -1   8      171.52      212.90     17.02 o 
   9  -1   8      132.80      189.55     31.26 o 
  10  -1   8        0.92       34.82     30.47 o 
 -10   0   8        1.54       17.88     14.80 o 
  -9   0   8       96.31      116.46     21.17 o 
  -8   0   8       14.21       19.50     12.66 o 
  -7   0   8      411.32      405.41     28.10 o 
  -6   0   8     1019.80     1001.11     59.16 o 
  -5   0   8        5.63        6.90      6.22 o 
  -4   0   8     1139.07     1147.44     30.42 o 
  -3   0   8     1459.44     1399.76     32.61 o 
  -2   0   8      249.85      256.70      9.08 o 
  -1   0   8      393.04      366.27     13.75 o 
   0   0   8      753.29      759.38     24.93 o 
   1   0   8      709.04      542.78     20.25 o 
   2   0   8      865.68      910.27     37.79 o 
   3   0   8      649.24      623.16     18.52 o 
   4   0   8       48.02       69.08      9.01 o 
   5   0   8     1107.34     1058.55     29.16 o 
   6   0   8     4374.45     4561.25    106.67 o 
   7   0   8       38.92       53.03      9.10 o 
   8   0   8       93.03      118.32     31.26 o 
   9   0   8       26.46       -4.35     22.16 o 
  10   0   8      182.62      267.11     32.45 o 
 -10   1   8      125.31      136.22     27.11 o 
  -9   1   8      195.87      214.61     60.15 o 
  -8   1   8       81.54       60.22      9.70 o 
  -7   1   8       36.32       40.42      7.72 o 
  -6   1   8      887.82      885.24     26.85 o 
  -5   1   8      660.47      661.22     17.36 o 
  -4   1   8      216.15      200.86     14.25 o 
  -3   1   8      382.05      402.10     23.94 o 
  -2   1   8     3578.65     3614.30     78.75 o 
  -1   1   8     4132.30     4003.48     89.43 o 
   0   1   8     2573.76     2537.74     87.85 o 
   1   1   8     1154.66     1200.68     71.43 o 
   2   1   8     1005.02      969.60     59.56 o 
   3   1   8     4005.28     4095.16    129.20 o 
   4   1   8      131.44      123.79     15.04 o 
   5   1   8      669.44      611.67     33.24 o 
   6   1   8      271.14      275.87      9.88 o 
   7   1   8      208.95      216.85     12.27 o 
   8   1   8       56.07       55.00     23.74 o 
   9   1   8        0.42       26.12     30.07 o 
  10   1   8        3.27       -9.50     26.91 o 
 -10   2   8        3.55      -17.32     30.47 o 
  -9   2   8       34.61       45.99     27.11 o 
  -8   2   8      223.37      217.54     22.75 o 
  -7   2   8      257.61      238.70      8.90 o 
  -6   2   8       67.53       61.16      6.01 o 
  -5   2   8      259.59      220.97      7.51 o 
  -4   2   8      214.64      210.03      6.65 o 
  -3   2   8     1176.56     1232.43     24.45 o 
  -2   2   8        0.62       -3.00      3.00 o 
  -1   2   8      906.16      801.63     32.65 o 
   0   2   8     1024.33      986.96     22.31 o 
   1   2   8     1329.78     1397.66     38.78 o 
   2   2   8       20.69       41.32      5.23 o 
   3   2   8      130.34      123.92     21.17 o 
   4   2   8       49.67       37.77     21.76 o 
   5   2   8      764.00      802.27     26.51 o 
   6   2   8        4.59        5.14      4.35 o 
   7   2   8        0.88        3.17     18.99 o 
   8   2   8       41.16       45.90     24.14 o 
   9   2   8       16.44        6.33     22.95 o 
 -11   3   8       85.63      124.26     53.03 o 
 -10   3   8       93.68      126.47     19.86 o 
  -9   3   8        0.73      -11.87     11.87 o 
  -8   3   8       48.92       27.99      9.35 o 
  -7   3   8      435.74      449.15     16.22 o 
  -6   3   8      533.75      547.14     26.91 o 
  -5   3   8      324.24      314.24      8.22 o 
  -4   3   8      479.16      460.86     19.19 o 
  -3   3   8      644.14      614.24     12.39 o 
  -2   3   8      889.66      823.68     18.58 o 
  -1   3   8      265.67      236.86      7.53 o 
   0   3   8      765.67      787.87     18.89 o 
   1   3   8      348.86      290.75      9.65 o 
   2   3   8     1984.28     1876.62     91.41 o 
   3   3   8      157.05      169.96     10.95 o 
   4   3   8        1.09        5.01      6.02 o 
   5   3   8       17.63       36.80      4.35 o 
   6   3   8      352.59      309.85     28.49 o 
   7   3   8       14.93       -3.56     26.91 o 
   8   3   8        0.22       -0.40     18.60 o 
   9   3   8      130.58      122.67     33.24 o 
 -11   4   8        2.11       30.47     26.91 o 
 -10   4   8        1.94       -8.08     11.83 o 
  -9   4   8      259.41      276.88     39.18 o 
  -8   4   8       17.62       50.00     18.40 o 
  -7   4   8      132.43      107.20     25.52 o 
  -6   4   8      121.18       92.57      5.51 o 
  -5   4   8      336.91      299.14      8.17 o 
  -4   4   8      295.27      302.98     16.03 o 
  -3   4   8       67.57       75.56     23.94 o 
  -2   4   8      999.09     1015.52     21.96 o 
  -1   4   8     1362.05     1326.42     29.64 o 
   0   4   8      102.88       76.26      5.86 o 
   1   4   8       24.97       29.50      5.32 o 
   2   4   8      472.35      511.04     31.46 o 
   3   4   8      606.39      647.77     27.04 o 
   4   4   8       72.51       49.38      5.81 o 
   5   4   8       12.05       11.87     17.02 o 
   6   4   8      862.50      837.34     59.36 o 
   7   4   8      223.95      232.68     28.10 o 
   8   4   8       26.28      135.73     39.18 o 
 -11   5   8       11.29       18.99     30.87 o 
 -10   5   8       10.18       23.21     12.64 o 
  -9   5   8       76.58      122.34     15.27 o 
  -8   5   8      306.18      287.17     28.10 o 
  -7   5   8      675.57      642.15     54.02 o 
  -6   5   8        0.69        3.51      4.35 o 
  -5   5   8     3260.33     3419.87     70.30 o 
  -4   5   8      160.70      131.97      8.21 o 
  -3   5   8      895.97      824.58     21.96 o 
  -2   5   8      114.61      116.52      5.74 o 
  -1   5   8      347.09      383.51      9.79 o 
   0   5   8     1120.15     1132.25     42.34 o 
   1   5   8     1725.14     1782.99     37.97 o 
   2   5   8       32.52       30.42      5.29 o 
   3   5   8       53.28       72.17      5.45 o 
   4   5   8     1126.51     1119.44     31.98 o 
   5   5   8      500.21      493.46     43.13 o 
   6   5   8        4.40      -15.04     15.04 o 
   7   5   8        2.96        3.17     23.74 o 
   8   5   8       39.38       47.88     37.20 o 
 -11   6   8       70.00       83.10     27.30 o 
 -10   6   8        5.85        2.37     30.87 o 
  -9   6   8      102.90      105.18     25.13 o 
  -8   6   8        3.70        6.15      5.32 o 
  -7   6   8      627.32      677.06     18.29 o 
  -6   6   8      334.81      305.89     15.83 o 
  -5   6   8      358.96      316.57     14.25 o 
  -4   6   8      323.20      351.00     12.66 o 
  -3   6   8     1977.76     1868.18     48.67 o 
  -2   6   8       18.03       28.01      4.55 o 
  -1   6   8       87.75       80.95      5.94 o 
   0   6   8       21.23       23.55      4.20 o 
   1   6   8      466.53      491.82     38.58 o 
   2   6   8      838.46      860.15     19.76 o 
   3   6   8      209.11      228.05     10.88 o 
   4   6   8      149.83      148.05     13.07 o 
   5   6   8      509.17      492.27     41.95 o 
   6   6   8      553.02      611.38     51.44 o 
   7   6   8       17.79       11.87     37.99 o 
   8   6   8      115.38      187.17     46.69 o 
 -10   7   8      167.21      188.76     26.12 o 
  -9   7   8        2.99        4.75     15.04 o 
  -8   7   8       11.45       11.61     12.07 o 
  -7   7   8       35.79       26.12     13.45 o 
  -6   7   8      894.10      984.15     37.59 o 
  -5   7   8      539.08      553.21     18.99 o 
  -4   7   8      272.13      266.71     11.48 o 
  -3   7   8      121.91      133.08     17.61 o 
  -2   7   8       19.84       27.73      2.93 o 
  -1   7   8     2455.16     2510.44     48.54 o 
   0   7   8      260.19      253.84      8.66 o 
   1   7   8        0.24        5.62      6.33 o 
   2   7   8      294.94      279.55     10.45 o 
   3   7   8        8.74       22.92      5.19 o 
   4   7   8      322.64      291.55     23.35 o 
   5   7   8       40.87       43.24     12.66 o 
   6   7   8       76.68       92.20     26.51 o 
   7   7   8       22.02       24.14     26.91 o 
 -10   8   8        0.19       -1.98     17.41 o 
  -9   8   8       10.79       39.97     16.22 o 
  -8   8   8       30.33       24.53     21.37 o 
  -7   8   8      644.70      624.05     32.84 o 
  -6   8   8        6.63        1.19     12.66 o 
  -5   8   8      245.92      208.15     13.06 o 
  -4   8   8      766.37      802.36     41.35 o 
  -3   8   8      476.03      505.30     20.12 o 
  -2   8   8        1.42       -0.35      6.53 o 
  -1   8   8       35.57       25.72      4.56 o 
   0   8   8      692.97      674.69     16.25 o 
   1   8   8     1097.09     1150.39     29.37 o 
   2   8   8       10.91        5.94      5.97 o 
   3   8   8       98.93      102.18     10.93 o 
   4   8   8      329.86      297.28     21.00 o 
   5   8   8      180.15      185.23     14.91 o 
   6   8   8       33.14       69.25     32.84 o 
 -10   9   8       97.89      171.74     23.74 o 
  -9   9   8      298.82      359.31     32.05 o 
  -8   9   8      215.36      217.25     25.72 o 
  -7   9   8      502.13      543.32     34.03 o 
  -6   9   8      392.61      385.43     21.76 o 
  -5   9   8       27.26       15.56     10.23 o 
  -4   9   8      619.68      614.67     55.20 o 
  -3   9   8      251.53      265.75     20.33 o 
  -2   9   8      469.70      467.46     12.31 o 
  -1   9   8      122.72      118.30      7.69 o 
   0   9   8        1.18        0.16      9.10 o 
   1   9   8      763.89      721.36     22.30 o 
   2   9   8     1013.10     1011.07     59.16 o 
   3   9   8      110.12      128.25     20.78 o 
   4   9   8       40.68       32.80     22.36 o 
   5   9   8       34.14       43.92     30.47 o 
   6   9   8       63.94       92.20     33.24 o 
 -10  10   8        3.14       -9.89     22.56 o 
  -9  10   8      108.89       32.84     18.99 o 
  -8  10   8        1.54       40.76     19.39 o 
  -7  10   8       37.36       40.36     14.64 o 
  -6  10   8        4.72        4.75     13.45 o 
  -5  10   8      435.28      420.48     45.11 o 
  -4  10   8       68.78       55.99     20.38 o 
  -3  10   8        0.90        7.20     13.25 o 
  -2  10   8      201.86      203.35      9.63 o 
  -1  10   8      318.09      320.04     12.86 o 
   0  10   8       85.68       87.97      8.94 o 
   1  10   8      146.17      133.16      9.79 o 
   2  10   8       66.53       47.55     23.74 o 
   3  10   8      301.66      314.65     22.64 o 
   4  10   8       49.93       36.86     14.11 o 
   5  10   8        3.47      -32.45     32.45 o 
  -9  11   8       30.34       28.10     19.79 o 
  -8  11   8       75.64      115.95     22.95 o 
  -7  11   8      113.62      115.95     20.58 o 
  -6  11   8       65.69       49.03     23.74 o 
  -5  11   8       22.40       22.73     14.64 o 
  -4  11   8      153.83      181.27     19.03 o 
  -3  11   8      694.08      706.73     24.27 o 
  -2  11   8       47.22       42.68      6.14 o 
  -1  11   8      552.70      549.99     18.24 o 
   0  11   8      656.81      681.77     24.53 o 
   1  11   8      119.42      116.55     11.14 o 
   2  11   8        8.47        0.42     33.04 o 
   3  11   8        8.89       28.50     13.80 o 
   4  11   8      203.62      130.19     32.84 o 
  -9  12   8        1.89      -40.36     40.36 o 
  -8  12   8       13.26       25.72     19.79 o 
  -7  12   8      320.23      332.01     29.28 o 
  -6  12   8      241.37      237.58     18.21 o 
  -5  12   8        0.92       31.53     27.70 o 
  -4  12   8       73.94      100.16     28.29 o 
  -3  12   8      242.43      208.52     21.14 o 
  -2  12   8      241.41      202.75     27.90 o 
  -1  12   8      293.95      278.95     16.62 o 
   0  12   8        9.36       22.39     12.72 o 
   1  12   8      404.21      388.45     29.47 o 
   2  12   8      123.18       98.82     25.52 o 
   3  12   8       58.62       70.51     19.89 o 
  -8  13   8        4.92        5.54     18.99 o 
  -7  13   8        2.31        9.89     18.60 o 
  -6  13   8      127.38      127.72     22.01 o 
  -5  13   8      292.85      267.71     49.46 o 
  -4  13   8       20.03       57.21     22.14 o 
  -3  13   8       60.26       33.64     30.07 o 
  -2  13   8       32.29       32.82     33.64 o 
  -1  13   8      160.45      128.61     35.61 o 
   0  13   8       23.03       37.32     21.76 o 
   1  13   8       12.39       28.69     14.27 o 
   2  13   8      139.11       86.53     21.13 o 
  -7  14   8       63.97       92.46     45.71 o 
  -6  14   8        1.43       15.23     16.76 o 
  -5  14   8      199.45      271.55     29.18 o 
  -4  14   8       49.27       56.85     32.65 o 
  -3  14   8       21.37       -7.12     31.66 o 
  -2  14   8        5.57       18.60     37.99 o 
  -1  14   8       54.15       75.19     29.28 o 
   0  14   8       18.57       68.46     34.82 o 
  -4  15   8      120.86      134.15     47.49 o 
  -3  15   8      234.90      211.31     48.28 o 
   1 -15   9       88.49       91.81     36.01 o 
   2 -15   9      403.04      382.26     43.53 o 
   3 -15   9        6.26       36.41     24.93 o 
   4 -15   9        4.60      -10.08     18.57 o 
   5 -15   9       13.10       -8.84     16.82 o 
  -1 -14   9      244.11      253.66     40.76 o 
   0 -14   9       72.96       71.23     24.53 o 
   1 -14   9        0.47      -23.74     24.14 o 
   2 -14   9      104.13       98.93     24.14 o 
   3 -14   9      441.27      480.01     49.07 o 
   4 -14   9      142.40       91.81     26.12 o 
   5 -14   9        9.74       70.90     24.14 o 
   6 -14   9       37.34       13.59     14.99 o 
   7 -14   9      129.15      152.52     33.44 o 
  -2 -13   9       18.35        0.00     29.28 o 
  -1 -13   9       13.86        5.14     27.70 o 
   0 -13   9      110.63       88.64     31.26 o 
   1 -13   9      131.07      161.45     35.61 o 
   2 -13   9       81.76       81.91     27.30 o 
   3 -13   9      249.26      235.06     32.45 o 
   4 -13   9      455.69      460.71     31.34 o 
   5 -13   9       92.89      116.61     53.03 o 
   6 -13   9       18.58       41.58     18.57 o 
   7 -13   9       31.18       79.08     23.74 o 
   8 -13   9      125.29      134.34     20.77 o 
  -4 -12   9        4.58      -23.74     23.74 o 
  -3 -12   9      296.82      293.23     49.86 o 
  -2 -12   9      557.54      525.51     51.84 o 
  -1 -12   9       23.18      -21.37     29.28 o 
   0 -12   9       21.26       20.58     22.95 o 
   1 -12   9      731.17      712.29     51.84 o 
   2 -12   9      469.71      462.99     38.38 o 
   3 -12   9        6.38       42.74     18.99 o 
   4 -12   9       61.36       46.85     14.14 o 
   5 -12   9       40.54       13.34     15.40 o 
   6 -12   9      128.20      131.46     35.81 o 
   7 -12   9      303.05      300.66     26.76 o 
   8 -12   9        9.97      -11.97     18.60 o 
   9 -12   9       31.05       28.16     35.22 o 
  -5 -11   9      258.98      223.98     41.55 o 
  -4 -11   9        4.69       20.58     35.22 o 
  -3 -11   9        5.97      -22.56     22.56 o 
  -2 -11   9      286.17      242.97     30.07 o 
  -1 -11   9      273.55      285.71     30.07 o 
   0 -11   9      103.15      125.44     20.97 o 
   1 -11   9      269.47      280.56     28.89 o 
   2 -11   9       59.58       59.36     26.51 o 
   3 -11   9      636.16      705.96     50.26 o 
   4 -11   9       17.62       49.80     16.23 o 
   5 -11   9      155.98      139.11     17.21 o 
   6 -11   9      117.08       52.27     14.31 o 
   7 -11   9      170.45      197.25     22.77 o 
   8 -11   9      368.84      383.60     21.73 o 
   9 -11   9        6.63        0.65     21.17 o 
  -5 -10   9      409.20      430.54     50.65 o 
  -4 -10   9      298.56      306.29     43.13 o 
  -3 -10   9      108.25       88.25     21.76 o 
  -2 -10   9      293.82      242.58     32.45 o 
  -1 -10   9        2.21       -2.77     25.72 o 
   0 -10   9     2326.34     2292.00    105.26 o 
   1 -10   9      821.99      873.75     53.42 o 
   2 -10   9        3.99       11.48     14.25 o 
   3 -10   9      609.15      584.26     28.04 o 
   4 -10   9      271.82      227.54     28.89 o 
   5 -10   9      983.97     1026.94    101.11 o 
   6 -10   9        1.68        7.47     13.35 o 
   7 -10   9      364.67      340.39     26.28 o 
   8 -10   9        2.42       12.66     14.25 o 
   9 -10   9       57.42       41.96     26.32 o 
  -6  -9   9      120.81      174.12     41.95 o 
  -5  -9   9       44.04       29.68     34.03 o 
  -4  -9   9        3.83      -11.48     30.87 o 
  -3  -9   9       84.20      111.20     30.07 o 
  -2  -9   9     1285.05     1182.41     79.54 o 
  -1  -9   9       42.65       82.31     25.72 o 
   0  -9   9      180.84      187.57     24.93 o 
   1  -9   9       33.49       51.84     25.33 o 
   2  -9   9      308.93      272.65     30.47 o 
   3  -9   9        5.06       37.95     12.23 o 
   4  -9   9      280.24      299.99     20.12 o 
   5  -9   9      246.26      258.59     54.21 o 
   6  -9   9       64.10       23.80     18.01 o 
   7  -9   9      600.53      604.70     34.82 o 
   8  -9   9       54.96       82.71     14.25 o 
   9  -9   9       86.49      120.89     20.53 o 
  10  -9   9       76.83      129.00     32.84 o 
  -7  -8   9       17.06       34.82     29.28 o 
  -5  -8   9      360.64      375.14     36.80 o 
  -4  -8   9      107.28      144.83     22.56 o 
  -3  -8   9      127.48       57.38     21.76 o 
  -2  -8   9      461.90      455.08     35.22 o 
  -1  -8   9      799.82      911.34     53.82 o 
   0  -8   9      862.09      870.38     61.53 o 
   1  -8   9      255.53      217.85     15.04 o 
   2  -8   9     1858.24     1859.66    117.92 o 
   3  -8   9      815.89      860.56     79.34 o 
   4  -8   9     2021.10     1959.84     55.49 o 
   5  -8   9      102.21      109.83     14.04 o 
   6  -8   9      133.04      119.99     25.52 o 
   7  -8   9      172.02      170.45     18.25 o 
   8  -8   9      285.50      276.97     20.97 o 
   9  -8   9       11.41       33.24     21.76 o 
  10  -8   9       23.95       33.64     22.95 o 
  -7  -7   9      211.82      208.54     30.87 o 
  -6  -7   9       52.92       41.55     30.87 o 
  -5  -7   9       56.99       75.58     29.28 o 
  -4  -7   9       31.90       15.43     26.12 o 
  -3  -7   9      441.78      484.36     36.41 o 
  -2  -7   9       42.52       23.09     11.22 o 
  -1  -7   9      100.97       99.16     15.67 o 
   0  -7   9     1656.56     1683.85     59.04 o 
   1  -7   9      446.97      497.01     26.91 o 
   2  -7   9       99.88      125.72     14.39 o 
   3  -7   9      395.05      420.68     26.71 o 
   4  -7   9     1310.42     1231.47     47.09 o 
   5  -7   9      432.31      425.71     20.15 o 
   6  -7   9       84.92       80.60      8.75 o 
   7  -7   9        3.93       -4.66     13.40 o 
   8  -7   9      208.21      191.53     15.83 o 
   9  -7   9        9.76       -6.33     30.47 o 
  10  -7   9        9.38       55.40     35.61 o 
  -8  -6   9       60.50       49.86     38.38 o 
  -7  -6   9       33.09       -1.58     22.56 o 
  -6  -6   9      694.03      598.33     50.65 o 
  -5  -6   9        1.55       23.74     16.62 o 
  -4  -6   9      108.72       94.97     24.93 o 
  -3  -6   9     2863.26     2911.50    119.38 o 
  -2  -6   9      709.51      720.32     28.06 o 
  -1  -6   9      324.70      323.76     25.92 o 
   0  -6   9      101.14      110.80     12.55 o 
   1  -6   9      581.57      632.05     28.14 o 
   2  -6   9     1958.53     2042.76     68.06 o 
   3  -6   9      493.24      484.07     17.84 o 
   4  -6   9       71.86       64.05      8.22 o 
   5  -6   9      512.39      530.48     29.28 o 
   6  -6   9      980.88     1066.31     37.29 o 
   7  -6   9       74.22       82.13      8.11 o 
   8  -6   9       29.18       13.06      7.91 o 
   9  -6   9       16.84       24.93     19.39 o 
  10  -6   9        4.52       -5.54     21.76 o 
  -8  -5   9       18.87       16.62     34.03 o 
  -7  -5   9       14.18        7.91     20.58 o 
  -6  -5   9      329.01      368.41     37.59 o 
  -5  -5   9      407.63      426.58     36.80 o 
  -4  -5   9      764.83      670.95     59.16 o 
  -3  -5   9      695.35      693.26     60.74 o 
  -2  -5   9      851.10      939.72     75.78 o 
  -1  -5   9     1650.09     1638.81     98.73 o 
   0  -5   9     1476.29     1389.16     44.06 o 
   1  -5   9      259.32      237.65     14.17 o 
   2  -5   9        5.85       11.28      6.53 o 
   3  -5   9      624.96      659.71     58.96 o 
   4  -5   9      502.00      476.79     20.97 o 
   5  -5   9        2.25       -4.17     13.45 o 
   6  -5   9      141.12      120.30     12.66 o 
   7  -5   9       43.02       43.53      7.12 o 
   8  -5   9      169.61      164.22     19.39 o 
   9  -5   9       22.44       55.00     31.26 o 
  10  -5   9       28.68       18.20     30.07 o 
  -9  -4   9       13.72       17.02     27.30 o 
  -8  -4   9      179.84      206.56     34.43 o 
  -7  -4   9       94.89      121.49     29.68 o 
  -6  -4   9       95.76      102.49     18.20 o 
  -5  -4   9      261.29      266.70     15.37 o 
  -4  -4   9      543.44      542.50     27.11 o 
  -3  -4   9       37.72       29.63      9.32 o 
  -2  -4   9       21.82       31.26      9.93 o 
  -1  -4   9       91.84      116.05     12.86 o 
   0  -4   9     1238.99     1352.97     51.44 o 
   1  -4   9     1011.94     1159.33     33.09 o 
   2  -4   9      937.56     1080.95     34.03 o 
   3  -4   9       28.44       27.81      8.51 o 
   4  -4   9      916.03      948.73     24.74 o 
   5  -4   9      224.53      214.11     13.90 o 
   6  -4   9       94.92       82.71     11.08 o 
   7  -4   9       23.34       24.93      3.96 o 
   8  -4   9      195.09      212.90     17.81 o 
   9  -4   9      107.03      139.29     32.84 o 
  10  -4   9        2.83       16.62     31.66 o 
  -8  -3   9      259.34      185.59     28.49 o 
  -7  -3   9      852.67      865.44     64.90 o 
  -6  -3   9      594.73      569.44     32.05 o 
  -5  -3   9        5.11        3.98      8.10 o 
  -4  -3   9      241.69      274.32     33.83 o 
  -3  -3   9     1650.05     1663.04     51.17 o 
  -2  -3   9      678.80      648.29     21.67 o 
  -1  -3   9     1817.50     1789.20     57.58 o 
   0  -3   9      311.41      280.42     13.50 o 
   1  -3   9      538.78      602.77     17.52 o 
   2  -3   9     1104.25     1200.82     34.82 o 
   3  -3   9      132.76      143.25      7.91 o 
   4  -3   9      738.44      684.85     22.25 o 
   5  -3   9      103.21       81.96      9.76 o 
   6  -3   9      131.66      142.46      7.52 o 
   7  -3   9      594.97      497.81     25.33 o 
   8  -3   9       11.27       21.37     12.66 o 
   9  -3   9       19.18       31.66     30.47 o 
  10  -3   9       90.69       89.04     25.72 o 
  -9  -2   9      164.15      165.36     19.57 o 
  -8  -2   9       33.40       17.81     11.08 o 
  -7  -2   9       19.33       28.89     17.02 o 
  -6  -2   9      380.16      328.40     16.96 o 
  -5  -2   9     1093.72     1108.61     36.01 o 
  -4  -2   9     1260.08     1269.74     39.74 o 
  -3  -2   9     1707.82     1832.68     47.91 o 
  -2  -2   9      547.88      491.31     28.69 o 
  -1  -2   9      513.18      470.34     16.89 o 
   0  -2   9     2359.08     2422.21     65.36 o 
   1  -2   9      224.45      189.94     12.66 o 
   2  -2   9     1042.44      981.38     27.70 o 
   3  -2   9      361.11      334.08     12.66 o 
   4  -2   9     3311.26     3542.07    128.61 o 
   5  -2   9      234.94      226.57     11.09 o 
   6  -2   9      222.65      198.25     15.43 o 
   7  -2   9      757.92      749.49     32.05 o 
   8  -2   9      114.04      124.30      8.75 o 
   9  -2   9       46.80       -3.56     31.26 o 
  10  -2   9       14.43       24.14     25.72 o 
 -10  -1   9      167.40      167.39     38.38 o 
  -9  -1   9      143.88      167.14     24.73 o 
  -8  -1   9       11.73       29.96      9.13 o 
  -7  -1   9      439.05      441.80     22.95 o 
  -6  -1   9        1.84        6.23     13.65 o 
  -5  -1   9      444.47      390.12     32.84 o 
  -4  -1   9       83.63       78.17      9.12 o 
  -3  -1   9     4082.02     4196.68    122.18 o 
  -2  -1   9     1402.98     1547.46     54.21 o 
  -1  -1   9     4247.77     4279.46    118.76 o 
   0  -1   9    10716.22    11070.21    418.67 o 
   1  -1   9     1485.61     1301.12     45.11 o 
   2  -1   9     1189.21     1346.46     31.63 o 
   3  -1   9      251.30      251.05     10.74 o 
   4  -1   9       52.60       62.56      6.56 o 
   5  -1   9       60.16       89.11     10.36 o 
   6  -1   9      887.68      878.76     30.99 o 
   7  -1   9       49.69       79.83      6.82 o 
   8  -1   9      118.28       91.41     26.12 o 
   9  -1   9       51.31       72.81     34.03 o 
  10  -1   9        0.39       16.62     40.36 o 
 -10   0   9       83.05       45.42     34.23 o 
  -9   0   9        2.96        2.47     13.35 o 
  -8   0   9      276.67      248.59     15.21 o 
  -7   0   9       41.43       42.91     12.47 o 
  -6   0   9       39.17       41.41     13.26 o 
  -5   0   9     2677.94     2824.88     75.83 o 
  -4   0   9      360.77      327.61     12.22 o 
  -3   0   9     1224.44     1220.62     49.66 o 
  -2   0   9       33.19       16.50      5.51 o 
  -1   0   9      986.63     1010.62     31.37 o 
   0   0   9      749.29      721.79     28.89 o 
   1   0   9       17.68       14.64     15.83 o 
   2   0   9     4570.04     4532.67    172.93 o 
   3   0   9     1229.38     1112.59     67.47 o 
   4   0   9       13.40       21.13      4.10 o 
   5   0   9      113.28       99.52     12.27 o 
   6   0   9     4778.63     4962.49    117.01 o 
   7   0   9      349.64      347.65     15.04 o 
   8   0   9      108.82      127.42     27.70 o 
   9   0   9       32.06       10.29     32.84 o 
  10   0   9      130.33       44.32     43.53 o 
 -10   1   9       84.27       93.15     21.01 o 
  -9   1   9      229.93      213.98     75.98 o 
  -8   1   9      162.74      141.72     10.32 o 
  -7   1   9        8.71       26.23     10.88 o 
  -6   1   9     1043.87     1010.10     29.34 o 
  -5   1   9     1511.72     1537.16     35.06 o 
  -4   1   9     1023.88     1033.89     33.83 o 
  -3   1   9        0.14        2.41      6.13 o 
  -2   1   9      431.59      360.62      9.74 o 
  -1   1   9     2885.72     2794.16     61.73 o 
   0   1   9     1997.43     1985.32     51.05 o 
   1   1   9      403.79      480.62     42.54 o 
   2   1   9      402.03      337.86     40.36 o 
   3   1   9      486.90      523.68     14.26 o 
   4   1   9      509.92      484.64     20.97 o 
   5   1   9      114.59      103.80      7.70 o 
   6   1   9      369.13      381.01     13.00 o 
   7   1   9      378.35      420.65     21.76 o 
   8   1   9       11.04       41.95     24.53 o 
   9   1   9        0.23       -0.79     34.43 o 
 -10   2   9       10.80       27.76     17.47 o 
  -9   2   9       10.76        8.45     29.68 o 
  -8   2   9       69.53       58.52      9.50 o 
  -7   2   9      286.63      265.37      9.79 o 
  -6   2   9       54.21       54.50     15.43 o 
  -5   2   9      104.04      103.40      9.10 o 
  -4   2   9     2917.62     2955.00     55.48 o 
  -3   2   9     1025.57      955.84     32.05 o 
  -2   2   9      307.36      281.22     30.07 o 
  -1   2   9      611.56      686.55     21.96 o 
   0   2   9     1284.38     1352.74     82.11 o 
   1   2   9     1304.97     1170.16     26.48 o 
   2   2   9       55.94       54.62     10.29 o 
   3   2   9       34.18       44.48     17.61 o 
   4   2   9      802.19      836.62     32.25 o 
   5   2   9        9.54       25.58      8.63 o 
   6   2   9       81.25       62.92      6.73 o 
   7   2   9       37.32       99.72     31.26 o 
   8   2   9      180.78      189.94     37.99 o 
   9   2   9       31.82      127.03     38.78 o 
 -10   3   9       99.33       99.37     18.65 o 
  -9   3   9        2.26       10.74     31.06 o 
  -8   3   9       52.23       48.79      9.74 o 
  -7   3   9       44.64       48.91      6.42 o 
  -6   3   9      158.03      124.70      5.88 o 
  -5   3   9      234.87      210.73      7.41 o 
  -4   3   9      108.54      116.09      8.11 o 
  -3   3   9      291.86      321.17      7.91 o 
  -2   3   9     1311.50     1283.37     24.18 o 
  -1   3   9      193.07      205.90      7.67 o 
   0   3   9        0.52       -1.95      3.71 o 
   1   3   9      852.47      901.18     21.78 o 
   2   3   9     3179.67     3355.81     75.53 o 
   3   3   9       22.09       25.34      6.59 o 
   4   3   9      759.73      766.58     24.12 o 
   5   3   9      155.08      165.81     25.33 o 
   6   3   9      540.42      624.44     40.76 o 
   7   3   9       10.65       -3.56     20.18 o 
   8   3   9        9.17       26.51     33.24 o 
   9   3   9      157.55      178.86     41.55 o 
 -10   4   9        3.18       33.38     16.03 o 
  -9   4   9      157.50      176.71     16.39 o 
  -8   4   9      179.76      180.58     23.94 o 
  -7   4   9      153.97      126.85      7.13 o 
  -6   4   9      568.87      585.49     14.17 o 
  -5   4   9      213.42      214.16     10.49 o 
  -4   4   9       79.86       64.75      5.54 o 
  -3   4   9       54.17       50.32      9.50 o 
  -2   4   9      420.67      429.57     10.94 o 
  -1   4   9     3051.94     3140.56     68.94 o 
   0   4   9      654.31      776.44     18.16 o 
   1   4   9      322.88      322.30     22.36 o 
   2   4   9      582.08      623.36     18.16 o 
   3   4   9     2015.72     2036.70     65.29 o 
   4   4   9      498.43      505.92     43.53 o 
   5   4   9       34.41       19.39     17.02 o 
   6   4   9      200.22      262.36     32.45 o 
   7   4   9       55.84       11.08     17.02 o 
   8   4   9      463.53      406.01     50.65 o 
 -10   5   9       39.49       66.08     30.87 o 
  -9   5   9       92.25      129.38     15.70 o 
  -8   5   9      183.06      190.50     10.54 o 
  -7   5   9      656.06      629.78     18.10 o 
  -6   5   9      396.41      415.34     19.79 o 
  -5   5   9     1458.75     1520.29     37.58 o 
  -4   5   9     1298.53     1346.96     34.61 o 
  -3   5   9      486.98      447.54     24.14 o 
  -2   5   9      317.67      305.65      7.96 o 
  -1   5   9       12.89       15.40      5.34 o 
   0   5   9      564.60      528.19     23.35 o 
   1   5   9     1835.22     1861.57     46.89 o 
   2   5   9      180.65      224.65     13.85 o 
   3   5   9        2.18        1.90      5.99 o 
   4   5   9      609.11      644.05     46.10 o 
   5   5   9      603.62      559.15     40.36 o 
   6   5   9       97.97      126.63     31.66 o 
   7   5   9      144.31       73.21     32.05 o 
   8   5   9        3.35      -23.74     23.74 o 
 -10   6   9       64.04      103.68     31.66 o 
  -9   6   9       48.11        8.31     20.58 o 
  -8   6   9       63.61       74.87     12.86 o 
  -7   6   9       36.20       35.57      4.05 o 
  -6   6   9       85.29      131.38     15.04 o 
  -5   6   9      545.42      527.10     18.99 o 
  -4   6   9      214.38      181.63     12.66 o 
  -3   6   9      851.43      924.46     38.38 o 
  -2   6   9      882.14      875.25     24.34 o 
  -1   6   9        3.32        7.81      3.51 o 
   0   6   9        2.31        3.67      5.29 o 
   1   6   9     1439.64     1397.98     32.49 o 
   2   6   9      100.50      127.08     12.86 o 
   3   6   9       39.57       28.53      6.15 o 
   4   6   9        6.81       15.04      4.35 o 
   5   6   9       25.58       20.18     17.41 o 
   6   6   9       25.47       55.40     20.97 o 
   7   6   9      298.40      393.74     49.07 o 
 -10   7   9       69.86      113.18     20.97 o 
  -9   7   9       61.85       72.02     19.79 o 
  -8   7   9       39.24       19.79     13.85 o 
  -7   7   9        0.95       -0.79     11.48 o 
  -6   7   9       60.21       56.98     13.06 o 
  -5   7   9      788.23      735.24     34.03 o 
  -4   7   9      608.23      585.66     18.99 o 
  -3   7   9        0.80        5.14      9.10 o 
  -2   7   9      460.11      465.16     10.91 o 
  -1   7   9      445.67      447.50     12.26 o 
   0   7   9      119.27      109.14      6.56 o 
   1   7   9        9.16       11.77      7.32 o 
   2   7   9      308.60      270.43     19.79 o 
   3   7   9      244.24      214.48      9.51 o 
   4   7   9      344.58      366.54     23.55 o 
   5   7   9       37.58       53.03     26.91 o 
   6   7   9      114.31       81.91     34.43 o 
   7   7   9       43.25       19.39     25.33 o 
 -10   8   9       24.05       18.60     21.76 o 
  -9   8   9      334.34      310.64     25.72 o 
  -8   8   9       88.15       61.34     20.58 o 
  -7   8   9      406.89      376.33     24.93 o 
  -6   8   9        2.67       17.81     13.06 o 
  -5   8   9       42.16       34.43     15.04 o 
  -4   8   9      376.19      341.11     20.58 o 
  -3   8   9      814.47      790.18     26.65 o 
  -2   8   9        2.29        6.11      5.54 o 
  -1   8   9       70.56       63.64      5.94 o 
   0   8   9      917.31      939.72     21.20 o 
   1   8   9       93.43       75.41     11.08 o 
   2   8   9      174.58      133.19     11.08 o 
   3   8   9       28.09       41.42     19.79 o 
   4   8   9       86.16       69.70     13.03 o 
   5   8   9       21.50       26.91     21.37 o 
   6   8   9       75.05      107.24     36.01 o 
 -10   9   9       12.45       -3.96     19.39 o 
  -9   9   9       87.91      139.29     21.76 o 
  -8   9   9       10.28       66.88     23.74 o 
  -7   9   9       81.36       74.00     17.41 o 
  -6   9   9      260.58      252.86     18.20 o 
  -5   9   9      460.30      424.21     25.33 o 
  -4   9   9      194.33      204.19     17.74 o 
  -3   9   9     1368.07     1389.47     91.21 o 
  -2   9   9      483.49      473.68     14.26 o 
  -1   9   9      113.56      124.08      7.26 o 
   0   9   9      358.70      362.17     15.25 o 
   1   9   9       27.86       31.71      7.66 o 
   2   9   9      576.57      514.40     19.09 o 
   3   9   9      321.23      288.38     21.58 o 
   4   9   9       56.38       53.16     53.62 o 
   5   9   9       92.03       91.81     30.07 o 
  -9  10   9       61.91       87.45     26.12 o 
  -8  10   9       10.25        1.19     18.99 o 
  -7  10   9        8.70      -15.83     19.39 o 
  -6  10   9       73.81       80.33     15.43 o 
  -5  10   9      264.69      279.77     23.35 o 
  -4  10   9       91.10      106.19     14.99 o 
  -3  10   9       64.86       56.86     30.67 o 
  -2  10   9      195.83      193.71     16.82 o 
  -1  10   9     1027.04     1026.20     31.34 o 
   0  10   9      147.28      142.27     25.33 o 
   1  10   9      317.41      327.03     13.63 o 
   2  10   9       51.41       80.15     27.70 o 
   3  10   9      297.71      283.58     27.90 o 
   4  10   9       61.05       40.76     17.02 o 
   5  10   9        7.60      -12.27     20.97 o 
  -9  11   9        1.07        1.19     17.81 o 
  -8  11   9      132.77      152.35     23.74 o 
  -7  11   9       81.22      129.80     21.76 o 
  -6  11   9        0.11      -16.62     19.39 o 
  -5  11   9       10.15       31.78     33.44 o 
  -4  11   9      373.49      366.84     53.22 o 
  -3  11   9       83.75       56.90     18.53 o 
  -2  11   9       12.09       17.30      7.94 o 
  -1  11   9        4.62        3.49     18.60 o 
   0  11   9      526.84      548.43     26.27 o 
   1  11   9      161.43      195.44     17.41 o 
   2  11   9      127.67      156.76     19.86 o 
   3  11   9       12.38        2.01     14.82 o 
   4  11   9        9.12       11.87     28.49 o 
  -8  12   9        2.11       -9.89     25.33 o 
  -7  12   9      148.04      142.06     23.74 o 
  -6  12   9      428.85      464.57     33.64 o 
  -5  12   9       29.44       42.46     16.82 o 
  -4  12   9        0.48      -17.52     42.34 o 
  -3  12   9       69.10       66.12     17.21 o 
  -2  12   9      189.22      206.31     16.80 o 
  -1  12   9      107.84      103.23     12.27 o 
   0  12   9        2.01        7.87     12.66 o 
   1  12   9       19.72       10.94     12.15 o 
   2  12   9       86.52       62.34     19.97 o 
   3  12   9       99.69       97.40     42.34 o 
  -7  13   9        0.12      -19.39     19.39 o 
  -6  13   9      128.24       95.59     19.39 o 
  -5  13   9      170.19      199.04     25.33 o 
  -4  13   9      107.45      129.65     20.52 o 
  -3  13   9       13.03       17.35     21.96 o 
  -2  13   9       48.32       41.45     25.13 o 
  -1  13   9      201.67      236.64     35.61 o 
   0  13   9      117.80      104.47     26.12 o 
   1  13   9        0.05        1.19     21.37 o 
  -6  14   9       19.99       28.52     22.56 o 
  -5  14   9       65.89       50.99     30.87 o 
  -4  14   9      211.36      183.35     26.93 o 
  -3  14   9       68.70       83.46     19.15 o 
  -2  14   9        0.47      -17.41     25.72 o 
  -1  14   9       96.00      122.67     36.41 o 
   2 -15  10      465.17      473.28     60.54 o 
   3 -15  10        5.86       16.51     17.04 o 
   4 -15  10        3.95       -6.86     15.97 o 
   0 -14  10      297.66      294.81     36.01 o 
   1 -14  10       45.89       20.97     37.59 o 
   2 -14  10      137.28      130.98     32.84 o 
   3 -14  10      243.90      256.82     41.15 o 
   4 -14  10      248.88      221.10     92.80 o 
   5 -14  10       16.84       12.95     24.73 o 
   6 -14  10        9.11       -0.84     20.18 o 
  -2 -13  10       74.68       13.45     29.68 o 
  -1 -13  10       51.02       85.87     26.91 o 
   0 -13  10      184.56      186.78     38.38 o 
   1 -13  10      266.84      355.75     40.76 o 
   2 -13  10       56.11      117.13     33.24 o 
   3 -13  10       41.61      141.67     32.84 o 
   4 -13  10      397.26      334.34     28.96 o 
   5 -13  10      303.82      389.42     56.59 o 
   6 -13  10      120.01      129.40     35.61 o 
   7 -13  10        0.10        8.61     51.25 o 
  -3 -12  10      394.31      340.71     40.76 o 
  -2 -12  10      464.02      603.87     68.46 o 
  -1 -12  10      205.20      197.46     31.26 o 
   0 -12  10       17.49        5.94     21.76 o 
   1 -12  10      458.86      377.12     36.80 o 
   2 -12  10      243.30      375.14     38.78 o 
   3 -12  10      166.64      194.94     75.19 o 
   4 -12  10      161.21      175.66     21.67 o 
   5 -12  10       84.98       99.78     27.70 o 
   6 -12  10        7.19      -12.46     18.26 o 
   7 -12  10      348.53      377.97     59.36 o 
   8 -12  10        3.63       43.12     15.46 o 
  -4 -11  10      102.62       30.87     36.01 o 
  -3 -11  10       47.72       49.46     26.51 o 
  -2 -11  10      411.22      276.61     38.38 o 
  -1 -11  10      107.08      101.70     23.74 o 
   0 -11  10      115.22      173.32     27.70 o 
   1 -11  10      460.73      456.66     36.41 o 
   2 -11  10       88.58       91.41     29.28 o 
   3 -11  10      129.15       86.66     27.70 o 
   4 -11  10      312.93      295.46     21.80 o 
   5 -11  10       24.77       19.65     13.41 o 
   6 -11  10       70.97       85.69     17.71 o 
   7 -11  10        2.88      -20.18     20.18 o 
   8 -11  10      174.01      176.86     18.20 o 
   9 -11  10      119.23      133.31     23.25 o 
  -5 -10  10       25.84       57.77     41.55 o 
  -4 -10  10      645.11      605.05     55.00 o 
  -3 -10  10      270.39      337.94     40.36 o 
  -2 -10  10       11.66       81.52     34.03 o 
  -1 -10  10       16.05       -3.17     19.79 o 
   0 -10  10     1066.89     1114.34     70.44 o 
   1 -10  10       96.69       93.79     17.41 o 
   2 -10  10      315.16      219.62     30.07 o 
   3 -10  10      504.51      448.36     65.10 o 
   4 -10  10     1198.03     1073.58     66.88 o 
   5 -10  10     1011.38      981.18     48.27 o 
   6 -10  10      400.65      386.24     28.19 o 
   7 -10  10      125.14      101.62     18.81 o 
   8 -10  10       16.40       12.08      9.57 o 
   9 -10  10       78.19       79.81     20.96 o 
  -6  -9  10       75.05       35.61     26.12 o 
  -5  -9  10       46.29       49.86     30.87 o 
  -4  -9  10        4.81      -12.27     21.76 o 
  -3  -9  10      264.95      213.69     28.10 o 
  -2  -9  10      335.58      379.49     33.64 o 
  -1  -9  10      992.85      861.87     57.38 o 
   0  -9  10       11.74       14.25     15.43 o 
   1  -9  10     1200.70     1343.46     73.60 o 
   2  -9  10     2866.64     3174.45    136.13 o 
   3  -9  10       13.61        6.33     14.84 o 
   4  -9  10     2829.42     2961.23    141.47 o 
   5  -9  10      267.04      240.94     21.77 o 
   6  -9  10        8.15       36.24     14.00 o 
   7  -9  10       36.68       24.54     16.89 o 
   8  -9  10       12.28        0.18      8.03 o 
   9  -9  10        0.94       -6.71     17.11 o 
  -7  -8  10        6.84       24.53     28.10 o 
  -6  -8  10      142.30      154.33     36.01 o 
  -5  -8  10      218.67      188.76     32.05 o 
  -4  -8  10      249.09      272.25     35.22 o 
  -3  -8  10      113.46      108.43     28.49 o 
  -2  -8  10      113.79      123.07     21.76 o 
  -1  -8  10      205.91      193.51     22.56 o 
   0  -8  10     1227.54     1392.53     62.92 o 
   1  -8  10      199.63      241.76     37.40 o 
   2  -8  10      155.36      166.61     29.88 o 
   3  -8  10      128.52      115.80     17.02 o 
   4  -8  10     1937.85     2030.96     88.13 o 
   5  -8  10        0.94       -5.69     17.02 o 
   6  -8  10        5.51        5.19     11.66 o 
   7  -8  10       98.11      109.43     16.62 o 
   8  -8  10      631.47      641.41     30.02 o 
   9  -8  10       11.52       34.82     31.26 o 
  10  -8  10        0.11       -4.35     26.12 o 
  -7  -7  10      277.06      325.28     45.90 o 
  -6  -7  10        0.49       76.77     21.76 o 
  -5  -7  10       45.91       89.04     32.45 o 
  -4  -7  10      571.87      635.52     43.53 o 
  -3  -7  10       35.71       35.22     19.39 o 
  -2  -7  10      114.65      146.81     21.37 o 
  -1  -7  10       94.46       87.71     13.78 o 
   0  -7  10     1256.28     1338.28     48.95 o 
   1  -7  10     3325.35     3528.23    136.13 o 
   2  -7  10      891.93      906.65     24.39 o 
   3  -7  10      781.40      760.75     56.19 o 
   4  -7  10      679.09      649.80     44.52 o 
   5  -7  10      162.29      191.13     16.45 o 
   6  -7  10      187.78      198.37     48.48 o 
   7  -7  10       45.53       37.70     12.16 o 
   8  -7  10      111.15       72.81     13.85 o 
   9  -7  10       88.38      115.55     26.91 o 
  10  -7  10       21.18       15.83     22.95 o 
  -8  -6  10       53.60       49.07     31.26 o 
  -7  -6  10      122.28       45.90     34.43 o 
  -6  -6  10      541.06      625.63     45.90 o 
  -5  -6  10      248.87      229.12     36.80 o 
  -4  -6  10       46.79       58.57     26.12 o 
  -3  -6  10     1025.19     1134.92     67.27 o 
  -2  -6  10     1439.21     1391.64     53.95 o 
  -1  -6  10      173.71      183.69     15.86 o 
   0  -6  10       32.67       26.06      9.98 o 
   1  -6  10      515.78      518.91     22.44 o 
   2  -6  10     2453.97     2490.48     78.10 o 
   3  -6  10      539.25      470.11     22.16 o 
   4  -6  10        2.62        9.40      8.25 o 
   5  -6  10      122.64      125.28     15.68 o 
   6  -6  10     1001.11      936.05    111.59 o 
   7  -6  10      179.10      241.39     31.66 o 
   8  -6  10       46.01       30.07      8.31 o 
   9  -6  10       49.49       97.35     34.03 o 
  10  -6  10       52.34       39.97     34.03 o 
  -8  -5  10       75.31       49.86     33.24 o 
  -7  -5  10        2.10       37.20     22.56 o 
  -6  -5  10      443.18      434.10     37.59 o 
  -5  -5  10       64.31      104.87     28.49 o 
  -4  -5  10      642.55      686.57     44.72 o 
  -3  -5  10      850.37      788.92     49.66 o 
  -2  -5  10       11.84       26.96     11.48 o 
  -1  -5  10      478.76      489.66     22.64 o 
   0  -5  10     1464.73     1576.86     51.78 o 
   1  -5  10      820.11      816.73     26.12 o 
   2  -5  10        3.06        1.28      5.41 o 
   3  -5  10      553.17      534.04     18.01 o 
   4  -5  10       57.46       44.87      7.49 o 
   5  -5  10        2.27       10.24     10.19 o 
   6  -5  10        2.04       -4.75     11.87 o 
   7  -5  10      102.49      101.30      8.31 o 
   8  -5  10       61.35       74.00     20.58 o 
   9  -5  10      106.99      129.80     26.91 o 
  10  -5  10      101.50       64.90     26.91 o 
  -9  -4  10        0.78       16.62     36.01 o 
  -8  -4  10       64.79       49.07     35.61 o 
  -7  -4  10       19.91       20.97     28.89 o 
  -6  -4  10       24.58       34.82     13.45 o 
  -5  -4  10      129.97      123.07     12.66 o 
  -4  -4  10     1205.79     1195.70     50.99 o 
  -3  -4  10      128.04      121.81     25.72 o 
  -2  -4  10      284.71      289.55     15.48 o 
  -1  -4  10      695.15      694.46     29.41 o 
   0  -4  10      940.41      886.07     38.88 o 
   1  -4  10      238.27      223.18      9.89 o 
   2  -4  10      948.89     1005.84     29.23 o 
   3  -4  10      162.02      111.20     11.87 o 
   4  -4  10      553.71      431.73     23.35 o 
   5  -4  10      180.50      167.83     31.46 o 
   6  -4  10      152.21      128.61     13.85 o 
   7  -4  10      206.03      195.48      9.10 o 
   8  -4  10      248.29      235.06     20.18 o 
   9  -4  10      110.43      126.23     25.72 o 
  10  -4  10       50.18       56.19     24.93 o 
  -9  -3  10        2.03       23.74     30.87 o 
  -8  -3  10       10.22       29.68     19.79 o 
  -7  -3  10      362.37      329.63     43.53 o 
  -6  -3  10       14.60       21.76     11.08 o 
  -5  -3  10      180.81      174.53     12.52 o 
  -4  -3  10       99.51       91.92     10.38 o 
  -3  -3  10      779.26      779.16     33.83 o 
  -2  -3  10      940.61      917.50     30.67 o 
  -1  -3  10      108.32       88.20     11.67 o 
   0  -3  10      201.40      233.01     12.55 o 
   1  -3  10       98.90       71.23     10.68 o 
   2  -3  10     1589.63     1550.42     59.75 o 
   3  -3  10     1282.44     1290.04     37.99 o 
   4  -3  10        1.31        8.32      8.21 o 
   5  -3  10      718.84      694.46     27.67 o 
   6  -3  10      940.58      856.73     43.92 o 
   7  -3  10       76.50       55.80      9.10 o 
   8  -3  10       10.06        1.98     10.68 o 
   9  -3  10       18.75      -17.41     20.97 o 
  10  -3  10       97.08       88.25     40.36 o 
  -9  -2  10      122.08       95.34     17.01 o 
  -8  -2  10       93.21      106.84     13.45 o 
  -7  -2  10      190.69      170.55     29.28 o 
  -6  -2  10      352.89      284.23     32.84 o 
  -5  -2  10      902.90      878.21     55.60 o 
  -4  -2  10      925.56      964.01     31.15 o 
  -3  -2  10      153.19      179.00     18.01 o 
  -2  -2  10      990.41     1003.54     28.84 o 
  -1  -2  10     1261.97     1257.20     40.99 o 
   0  -2  10     1088.28      978.51     24.44 o 
   1  -2  10      126.55      125.44     10.68 o 
   2  -2  10      782.70      829.82     25.33 o 
   3  -2  10     1262.86     1266.25    112.38 o 
   4  -2  10      920.16      857.11     33.24 o 
   5  -2  10      124.42       93.15      9.89 o 
   6  -2  10      117.52      129.40     16.22 o 
   7  -2  10        3.42       -7.91      7.91 o 
   8  -2  10      220.77      196.60     20.97 o 
   9  -2  10       56.63       28.10     23.35 o 
  10  -2  10       11.80       39.18     38.78 o 
 -10  -1  10       55.25       57.77     33.64 o 
  -9  -1  10      252.86      254.93     23.36 o 
  -8  -1  10      110.14      116.74     12.27 o 
  -7  -1  10       92.89       88.79      9.95 o 
  -6  -1  10        4.30       22.51      8.10 o 
  -5  -1  10       25.25       25.03      8.05 o 
  -4  -1  10      446.32      423.68     16.18 o 
  -3  -1  10     1804.88     1797.76     47.95 o 
  -2  -1  10      745.21      678.14     18.25 o 
  -1  -1  10      127.82      139.38     14.64 o 
   0  -1  10       75.78       47.49      8.71 o 
   1  -1  10     3997.25     4262.67     99.33 o 
   2  -1  10      260.34      203.48     12.07 o 
   3  -1  10      223.29      287.27     26.32 o 
   4  -1  10       42.01       33.57     12.47 o 
   5  -1  10      254.45      278.06     17.08 o 
   6  -1  10       39.88      -14.25     14.25 o 
   7  -1  10        9.86       -6.16      6.42 o 
   8  -1  10      341.12      363.27     39.57 o 
   9  -1  10       31.87       49.86     35.22 o 
  10  -1  10        3.48       28.89     27.30 o 
 -10   0  10       15.50        2.60     18.25 o 
  -9   0  10       23.56       42.01     15.08 o 
  -8   0  10      278.17      274.50     30.47 o 
  -7   0  10      255.90      230.46     15.04 o 
  -6   0  10      114.75      102.70      9.05 o 
  -5   0  10      596.24      550.54     20.06 o 
  -4   0  10      981.09     1009.32     30.47 o 
  -3   0  10        8.00        7.10      4.90 o 
  -2   0  10     1318.03     1343.28     52.83 o 
  -1   0  10       76.63       52.23      6.73 o 
   0   0  10      195.42      216.85     11.48 o 
   1   0  10     1387.29     1342.67     33.24 o 
   2   0  10     4710.57     4958.97    197.86 o 
   3   0  10       33.56       16.83      7.13 o 
   4   0  10      953.03      974.57     24.07 o 
   5   0  10      595.13      554.01     19.77 o 
   6   0  10       77.08       58.10      9.74 o 
   7   0  10      151.77      196.25     11.59 o 
   8   0  10      426.09      515.62     49.07 o 
   9   0  10        0.42       66.88     36.01 o 
 -10   1  10       18.93       14.07     19.19 o 
  -9   1  10      127.48      146.72     13.08 o 
  -8   1  10      368.84      368.18     42.94 o 
  -7   1  10       49.19       45.53      8.03 o 
  -6   1  10       31.06       12.63     15.83 o 
  -5   1  10      309.14      335.06     11.26 o 
  -4   1  10     1264.14     1308.23     33.26 o 
  -3   1  10       47.94       55.37     14.05 o 
  -2   1  10      118.23      147.72     17.21 o 
  -1   1  10      138.29      152.35      6.73 o 
   0   1  10     2836.12     2978.97    101.70 o 
   1   1  10      491.46      478.46     19.39 o 
   2   1  10      156.97      161.90      9.30 o 
   3   1  10     1738.76     1654.75     85.28 o 
   4   1  10     1725.55     1775.37     47.73 o 
   5   1  10       87.72       99.55     13.26 o 
   6   1  10      287.87      299.48     13.63 o 
   7   1  10      262.02      264.74     36.41 o 
   8   1  10        3.41       18.20     29.68 o 
   9   1  10        8.68       26.91     33.64 o 
 -10   2  10       21.30       31.70     13.80 o 
  -9   2  10       79.83       83.69     14.80 o 
  -8   2  10      445.22      434.18     21.37 o 
  -7   2  10      166.01      162.42      8.90 o 
  -6   2  10        0.66       -0.22      6.07 o 
  -5   2  10      386.67      383.47     11.74 o 
  -4   2  10      579.40      562.60     14.24 o 
  -3   2  10      431.17      448.86     11.77 o 
  -2   2  10     1248.03     1237.99     40.17 o 
  -1   2  10       89.85      125.55     10.29 o 
   0   2  10     1870.50     1797.36     69.05 o 
   1   2  10      234.14      293.52      9.63 o 
   2   2  10       29.49       29.07      5.61 o 
   3   2  10      997.84     1027.15     28.39 o 
   4   2  10     1960.23     1955.83     52.53 o 
   5   2  10        6.55        1.76     11.35 o 
   6   2  10       17.64       23.35      7.12 o 
   7   2  10       41.32       44.32     20.18 o 
   8   2  10      204.76      229.91     32.05 o 
   9   2  10       13.22      -25.72     25.72 o 
 -10   3  10      125.52      134.01     26.12 o 
  -9   3  10       12.88        9.23     12.11 o 
  -8   3  10       60.46       64.98      9.89 o 
  -7   3  10       30.61       22.17      6.54 o 
  -6   3  10      345.36      330.41     19.98 o 
  -5   3  10      297.47      282.75      8.65 o 
  -4   3  10      128.90      111.46      5.41 o 
  -3   3  10     1001.60      879.19     45.11 o 
  -2   3  10     2699.78     2670.16     80.73 o 
  -1   3  10       78.28       88.48     22.95 o 
   0   3  10        1.31       11.48      5.04 o 
   1   3  10      721.64      702.51     30.67 o 
   2   3  10      613.32      627.59     40.36 o 
   3   3  10      435.22      397.91     13.92 o 
   4   3  10     1428.69     1379.05     42.02 o 
   5   3  10      150.58      166.99     30.07 o 
   6   3  10      172.15      194.69      9.50 o 
   7   3  10       13.72        3.96     18.99 o 
   8   3  10       20.40       61.34     26.12 o 
 -10   4  10        3.44      -28.49     28.49 o 
  -9   4  10      104.81       94.07     23.35 o 
  -8   4  10       54.88       37.33      8.17 o 
  -7   4  10        9.25       15.25      5.12 o 
  -6   4  10      210.92      201.85      7.69 o 
  -5   4  10      739.44      743.18     16.23 o 
  -4   4  10       11.45       14.70      6.93 o 
  -3   4  10        0.84       -0.78      7.72 o 
  -2   4  10      334.81      274.23     21.76 o 
  -1   4  10     2535.39     2519.34     57.34 o 
   0   4  10     1003.99      929.52     22.64 o 
   1   4  10      849.07      795.87     43.53 o 
   2   4  10        6.51        4.75     11.08 o 
   3   4  10     1480.40     1469.61     45.51 o 
   4   4  10      577.05      539.82     45.71 o 
   5   4  10       75.75       76.37      6.73 o 
   6   4  10        2.23       -6.73     18.20 o 
   7   4  10       13.77       94.58     32.45 o 
   8   4  10      234.57      281.36     41.95 o 
 -10   5  10        3.23       -5.14     29.28 o 
  -9   5  10      124.69      122.99     12.22 o 
  -8   5  10       70.25       82.61     10.75 o 
  -7   5  10      497.21      489.10     35.81 o 
  -6   5  10     1389.85     1379.91     48.87 o 
  -5   5  10      122.69      147.26     10.11 o 
  -4   5  10      714.60      671.99     23.55 o 
  -3   5  10     1002.68     1000.69     28.71 o 
  -2   5  10        1.86       -3.09      4.35 o 
  -1   5  10        3.75        6.36      9.30 o 
   0   5  10      510.71      427.28     12.84 o 
   1   5  10      217.67      223.18     10.01 o 
   2   5  10      250.43      200.66     11.68 o 
   3   5  10      143.26      119.54      8.90 o 
   4   5  10      173.25      145.23      9.89 o 
   5   5  10      441.90      376.33     34.82 o 
   6   5  10      150.09       96.56     34.82 o 
   7   5  10      108.22      163.83     29.68 o 
   8   5  10        3.30       58.17     40.76 o 
 -10   6  10      118.80       96.16     32.84 o 
  -9   6  10       39.50       34.43     17.81 o 
  -8   6  10       42.83       42.05      7.61 o 
  -7   6  10      141.82      142.85     18.99 o 
  -6   6  10      103.88      160.66     15.83 o 
  -5   6  10       65.85       68.85     15.43 o 
  -4   6  10        8.39        5.82     16.42 o 
  -3   6  10      257.04      247.62     13.91 o 
  -2   6  10     1052.58     1047.32     19.69 o 
  -1   6  10      317.45      323.89      9.40 o 
   0   6  10        3.06       -2.43      4.28 o 
   1   6  10      675.26      673.39     21.37 o 
   2   6  10      420.84      395.90     23.94 o 
   3   6  10      186.84      225.51     18.01 o 
   4   6  10      453.77      391.37     18.99 o 
   5   6  10       25.76       44.32     19.79 o 
   6   6  10        8.90       17.02     17.81 o 
   7   6  10      171.94      219.62     39.97 o 
 -10   7  10        9.67       10.29     25.33 o 
  -9   7  10      202.66      140.48     24.14 o 
  -8   7  10       39.14       38.38     15.43 o 
  -7   7  10      182.90      164.22     22.16 o 
  -6   7  10       35.54       36.01     13.85 o 
  -5   7  10      811.32      878.89     37.20 o 
  -4   7  10      228.52      218.44     15.04 o 
  -3   7  10       80.53       93.39     12.66 o 
  -2   7  10      278.67      290.85      7.91 o 
  -1   7  10      542.35      609.00     31.66 o 
   0   7  10      244.78      231.43      9.18 o 
   1   7  10      131.23      131.95      8.53 o 
   2   7  10      328.64      298.01     13.98 o 
   3   7  10      287.60      298.77     19.39 o 
   4   7  10      187.86      200.23     29.68 o 
   5   7  10       40.97       83.10     22.95 o 
   6   7  10        0.35       14.25     29.28 o 
 -10   8  10        5.31       42.34     27.30 o 
  -9   8  10      391.54      303.91     28.49 o 
  -8   8  10       39.05       31.66     18.99 o 
  -7   8  10      199.64      192.71     20.97 o 
  -6   8  10        0.64       11.87     12.27 o 
  -5   8  10      196.91      159.08     14.64 o 
  -4   8  10        8.44        0.40     11.08 o 
  -3   8  10      819.50      847.63     52.23 o 
  -2   8  10       64.89       71.63      4.20 o 
  -1   8  10       65.11       90.70     15.83 o 
   0   8  10      878.59      909.37     54.41 o 
   1   8  10      739.69      813.13     23.64 o 
   2   8  10      298.38      301.76     12.62 o 
   3   8  10      213.84      171.46     11.87 o 
   4   8  10      371.21      357.33     40.76 o 
   5   8  10      117.71      247.72     35.22 o 
   6   8  10       19.25       49.07     23.35 o 
 -10   9  10       43.99       68.46     23.74 o 
  -9   9  10       72.97       99.33     24.93 o 
  -8   9  10       25.32       31.26     16.62 o 
  -7   9  10      141.68      153.14     19.39 o 
  -6   9  10      198.13      195.48     17.41 o 
  -5   9  10       83.57       86.66     16.22 o 
  -4   9  10      187.86      168.58     22.16 o 
  -3   9  10     1219.48     1259.45     47.27 o 
  -2   9  10      391.66      427.01     13.85 o 
  -1   9  10       61.96       82.03      6.98 o 
   0   9  10       34.84       26.35      7.10 o 
   1   9  10       78.44       74.59     12.66 o 
   2   9  10      393.21      350.41     17.13 o 
   3   9  10       33.10       45.29     12.37 o 
   4   9  10        7.19       -9.44      9.44 o 
   5   9  10       20.21       -7.91     21.76 o 
  -9  10  10      111.50      108.82     18.20 o 
  -8  10  10        6.07       17.41     23.74 o 
  -7  10  10        0.00       -4.75     17.02 o 
  -6  10  10      173.51      166.99     19.39 o 
  -5  10  10      129.86      140.08     19.79 o 
  -4  10  10       26.14       51.84     24.53 o 
  -3  10  10      210.92      233.30     19.84 o 
  -2  10  10      110.83      104.38      6.72 o 
  -1  10  10     1092.41     1081.71     50.45 o 
   0  10  10      300.58      350.36     14.11 o 
   1  10  10        1.01        4.87      7.13 o 
   2  10  10      140.07      122.69     11.66 o 
   3  10  10       79.85       95.08     17.41 o 
   4  10  10      236.23      212.10     36.80 o 
  -9  11  10       39.16       43.53     43.92 o 
  -8  11  10      149.55      165.41     21.37 o 
  -7  11  10       37.63       83.89     24.53 o 
  -6  11  10        7.78       -4.35     15.04 o 
  -5  11  10       26.39       26.51     16.62 o 
  -4  11  10      417.05      432.24     37.00 o 
  -3  11  10      132.30      180.46     21.37 o 
  -2  11  10        0.91        0.79      5.94 o 
  -1  11  10        0.78       -3.52     11.48 o 
   0  11  10      494.06      496.91     59.36 o 
   1  11  10      626.66      624.30     31.11 o 
   2  11  10       40.50       28.81     13.69 o 
   3  11  10       10.99       11.70     16.96 o 
  -8  12  10        9.06       -3.17     18.60 o 
  -7  12  10       58.89       56.19     18.99 o 
  -6  12  10       94.63       75.58     18.20 o 
  -5  12  10      136.66      131.77     19.39 o 
  -4  12  10        5.64        1.34     12.73 o 
  -3  12  10      260.36      307.58     24.75 o 
  -2  12  10       18.00       35.70     18.16 o 
  -1  12  10        6.22       31.53     17.79 o 
   0  12  10        0.70       -3.10     10.24 o 
   1  12  10       12.98       34.40     18.80 o 
   2  12  10       47.53       87.24     20.84 o 
  -7  13  10       21.17       28.49     22.16 o 
  -6  13  10       30.24       39.97     19.39 o 
  -5  13  10      180.28      181.07     22.41 o 
  -4  13  10      138.81      171.69     26.86 o 
  -3  13  10        6.88       20.56     22.95 o 
  -2  13  10       13.29       -0.62     20.97 o 
  -1  13  10       88.32      101.65     20.89 o 
   0  13  10      155.40      129.00     26.91 o 
   1  13  10       37.86       14.25     23.74 o 
  -5  14  10       19.13       17.24     29.88 o 
  -4  14  10      152.23      103.11     51.84 o 
  -3  14  10      260.47      317.13     42.94 o 
  -2  14  10       22.90       26.60     16.76 o 
   0 -14  11      360.80      504.14     56.19 o 
   1 -14  11       42.10       68.06     34.82 o 
   2 -14  11       20.38       53.42     27.30 o 
   3 -14  11      133.44      119.90     34.82 o 
   4 -14  11      375.52      364.44     64.11 o 
   5 -14  11       24.74       -3.05     25.33 o 
   6 -14  11        8.19       17.54     46.69 o 
  -2 -13  11       41.54       50.26     41.15 o 
  -1 -13  11        3.53       11.08     32.84 o 
   0 -13  11      372.78      402.84     46.30 o 
   1 -13  11      224.16      208.94     32.84 o 
   2 -13  11      217.08      167.39     32.05 o 
   3 -13  11        0.14      -30.07     31.26 o 
   4 -13  11      314.78      283.49     35.02 o 
   5 -13  11      109.89      103.71     20.58 o 
   6 -13  11       82.78       41.55     34.03 o 
   7 -13  11       23.21       29.75     17.97 o 
  -3 -12  11       50.39       90.22     36.41 o 
  -2 -12  11      109.61       76.37     22.56 o 
  -1 -12  11      274.32      195.09     34.43 o 
   0 -12  11       36.88       22.56     31.66 o 
   1 -12  11      298.53      307.08     32.84 o 
   2 -12  11      222.15      195.09     27.70 o 
   3 -12  11      255.90      184.01     34.82 o 
   4 -12  11       13.52       12.32     27.90 o 
   5 -12  11       22.50       17.23     16.42 o 
   6 -12  11       11.25        1.09     17.81 o 
   7 -12  11      120.71      125.63     24.27 o 
   8 -12  11        5.72       32.70     18.87 o 
  -4 -11  11       71.89       45.11     32.45 o 
  -3 -11  11       54.46       81.91     37.20 o 
  -2 -11  11       19.99       -1.98     24.53 o 
  -1 -11  11      135.24      116.74     35.22 o 
   0 -11  11      183.16      222.39     28.10 o 
   1 -11  11       19.33       -1.19     21.37 o 
   2 -11  11       51.64       64.11     27.30 o 
   3 -11  11       49.42       59.63     27.70 o 
   4 -11  11      319.97      357.89     24.73 o 
   5 -11  11        5.73        4.53     17.26 o 
   6 -11  11      323.96      323.62     37.00 o 
   7 -11  11       60.14       65.25     17.12 o 
   8 -11  11       90.89       89.14     20.16 o 
  -5 -10  11        3.99       19.79     23.74 o 
  -4 -10  11      583.53      545.70     59.36 o 
  -3 -10  11      117.64      133.75     27.70 o 
  -2 -10  11      178.30      210.52     26.91 o 
  -1 -10  11       39.59        4.35     19.79 o 
   0 -10  11      534.77      544.11     39.57 o 
   1 -10  11      107.57      129.40     29.28 o 
   2 -10  11      283.04      333.19     30.47 o 
   3 -10  11        3.11       -5.67     17.61 o 
   4 -10  11       65.99       78.51     27.90 o 
   5 -10  11      392.16      390.35     26.26 o 
   6 -10  11      456.20      527.91     31.12 o 
   7 -10  11        2.43       17.89     13.97 o 
   8 -10  11       81.13      100.38     31.46 o 
   9 -10  11       38.34       43.44     30.47 o 
  -6  -9  11        8.50        3.17     24.93 o 
  -5  -9  11       45.77       88.25     27.70 o 
  -4  -9  11        4.99       39.97     28.89 o 
  -3  -9  11       88.89       85.87     24.53 o 
  -2  -9  11      397.97      408.78     40.76 o 
  -1  -9  11      634.32      667.97     51.84 o 
   0  -9  11       48.88       51.44     18.20 o 
   1  -9  11      163.16      200.63     24.14 o 
   2  -9  11      391.37      428.56     36.01 o 
   3  -9  11     2028.60     2043.42     91.41 o 
   4  -9  11      102.09       66.97     25.52 o 
   5  -9  11      142.27      117.41     15.08 o 
   6  -9  11      533.19      499.91     62.52 o 
   7  -9  11       28.24       41.26     13.69 o 
   8  -9  11       13.32       28.60     21.37 o 
   9  -9  11        7.56      -16.62     26.51 o 
  -6  -8  11       35.00      106.05     37.99 o 
  -5  -8  11      276.50      390.18     39.18 o 
  -4  -8  11      862.20      774.42     70.04 o 
  -3  -8  11      209.41      218.83     28.49 o 
  -2  -8  11      569.46      512.85     39.97 o 
  -1  -8  11     1031.88     1087.04     65.29 o 
   0  -8  11      358.79      418.27     37.59 o 
   1  -8  11      205.84      262.36     31.26 o 
   2  -8  11       47.02       36.01     11.87 o 
   3  -8  11      852.77      930.77     57.38 o 
   4  -8  11       68.11       93.53     16.62 o 
   5  -8  11       35.03       20.70     12.30 o 
   6  -8  11       96.15       53.42     17.61 o 
   7  -8  11       55.70       90.69     16.89 o 
   8  -8  11       17.96       13.85     11.48 o 
   9  -8  11       55.33       58.96     24.93 o 
  -7  -7  11      101.26      111.59     28.89 o 
  -6  -7  11      159.35       66.48     31.66 o 
  -5  -7  11        1.27        5.14     23.74 o 
  -4  -7  11     1045.94      968.72     71.62 o 
  -3  -7  11       10.03       34.82     22.95 o 
  -2  -7  11        3.24       74.79     25.72 o 
  -1  -7  11       69.97      166.99     30.87 o 
   0  -7  11       18.26       29.88     10.91 o 
   1  -7  11      640.31      687.28     32.27 o 
   2  -7  11     3786.87     4144.13    111.25 o 
   3  -7  11      139.74      132.51     10.06 o 
   4  -7  11      103.30       65.62     12.72 o 
   5  -7  11     1572.85     1566.50    146.02 o 
   6  -7  11        3.06        3.61     12.47 o 
   7  -7  11       43.99       85.48     28.49 o 
   8  -7  11      128.48      175.30     34.82 o 
   9  -7  11       66.45       42.74     32.05 o 
  10  -7  11       12.09      -23.74     23.74 o 
  -7  -6  11      157.57      218.83     30.87 o 
  -6  -6  11      202.66      203.00     26.51 o 
  -5  -6  11      576.01      594.37     48.28 o 
  -4  -6  11        3.81      -13.06     22.95 o 
  -3  -6  11      296.31      278.98     31.66 o 
  -2  -6  11     3048.02     3065.26    115.95 o 
  -1  -6  11       57.26       81.83     13.35 o 
   0  -6  11      355.82      349.17     45.11 o 
   1  -6  11     2527.77     2761.44     98.14 o 
   2  -6  11     2932.28     2694.84    108.82 o 
   3  -6  11     1428.37     1467.97     47.38 o 
   4  -6  11       78.37       72.27     17.41 o 
   5  -6  11       29.09       22.14     13.65 o 
   6  -6  11      249.19      193.11     30.07 o 
   7  -6  11       27.11       39.97     26.12 o 
   8  -6  11       62.72       58.57     21.37 o 
   9  -6  11       41.41       89.43     28.89 o 
  10  -6  11        1.01       15.04     33.64 o 
  -8  -5  11      175.79      144.83     29.68 o 
  -7  -5  11       85.20      109.22     37.99 o 
  -6  -5  11       58.35       58.57     28.89 o 
  -5  -5  11      540.76      523.93     32.05 o 
  -4  -5  11       49.14       29.28     18.99 o 
  -3  -5  11      233.41      172.79     21.37 o 
  -2  -5  11       33.42       28.89      9.63 o 
  -1  -5  11      244.07      219.98     15.66 o 
   0  -5  11      460.35      461.52     25.67 o 
   1  -5  11       16.72       30.69      5.33 o 
   2  -5  11     1400.58     1433.83     55.40 o 
   3  -5  11      557.74      551.63     19.16 o 
   4  -5  11      197.13      159.35     24.34 o 
   5  -5  11      186.00      141.27     17.81 o 
   6  -5  11      116.10      160.27     27.70 o 
   7  -5  11        3.61       16.22      5.54 o 
   8  -5  11       10.59       37.20     28.49 o 
   9  -5  11      187.28      214.87     32.84 o 
  10  -5  11      102.46       76.77     30.07 o 
  -8  -4  11      125.50      120.30     34.43 o 
  -7  -4  11       31.75       51.84     23.74 o 
  -6  -4  11      253.05      193.51     18.99 o 
  -5  -4  11      565.32      553.21     28.10 o 
  -4  -4  11      512.17      510.37     26.32 o 
  -3  -4  11      901.35      895.51     38.64 o 
  -2  -4  11      346.61      337.40     20.96 o 
  -1  -4  11       45.79       72.93     22.36 o 
   0  -4  11      593.87      680.68     48.08 o 
   1  -4  11     1816.41     1955.64     62.13 o 
   2  -4  11      468.57      513.89     23.74 o 
   3  -4  11      159.55      170.16     14.25 o 
   4  -4  11      578.93      598.33     27.30 o 
   5  -4  11      330.35      360.10     22.16 o 
   6  -4  11      639.82      594.37     31.66 o 
   7  -4  11        0.32       -3.17      3.17 o 
   8  -4  11      122.53      138.11     19.79 o 
   9  -4  11       46.88       46.69     34.03 o 
  10  -4  11      129.98      149.98     39.97 o 
  -9  -3  11        4.19       45.51     32.45 o 
  -8  -3  11       20.89       41.55     20.58 o 
  -7  -3  11      209.16      209.73     36.80 o 
  -6  -3  11      330.21      297.98     18.99 o 
  -5  -3  11      436.01      353.71     18.73 o 
  -4  -3  11        0.57       -7.89      7.89 o 
  -3  -3  11      675.25      677.16     22.83 o 
  -2  -3  11     2866.46     3025.45     98.34 o 
  -1  -3  11      789.34      771.15     20.46 o 
   0  -3  11      110.22      112.54     11.48 o 
   1  -3  11      157.72      159.47     10.29 o 
   2  -3  11     1335.36     1334.76     45.51 o 
   3  -3  11      190.38      171.35     13.45 o 
   4  -3  11      671.84      706.09     25.47 o 
   5  -3  11       94.91       79.14     12.27 o 
   6  -3  11      426.93      466.95     25.72 o 
   7  -3  11      334.58      362.87     19.79 o 
   8  -3  11      107.72       64.90     10.29 o 
   9  -3  11       15.94       49.07     34.43 o 
  10  -3  11       24.42       11.48     26.91 o 
  -9  -2  11       85.36       72.21     17.60 o 
  -8  -2  11      198.89      298.77     36.80 o 
  -7  -2  11       34.76       83.89     26.12 o 
  -6  -2  11      190.42      198.53     24.93 o 
  -5  -2  11      249.03      256.98     35.42 o 
  -4  -2  11      404.80      436.20     16.23 o 
  -3  -2  11      379.65      367.30     15.83 o 
  -2  -2  11      387.69      393.13     18.29 o 
  -1  -2  11     1733.58     1732.67     53.02 o 
   0  -2  11     2820.29     2943.75     84.68 o 
   1  -2  11     1432.88     1455.85     46.69 o 
   2  -2  11      287.84      309.06     17.02 o 
   3  -2  11      172.86      217.32     10.88 o 
   4  -2  11     1541.34     1658.90     59.71 o 
   5  -2  11      612.05      679.45     31.66 o 
   6  -2  11      106.51       98.53     15.04 o 
   7  -2  11       28.11       26.51      9.10 o 
   8  -2  11        2.77       10.60      8.38 o 
   9  -2  11        7.22       36.41     32.45 o 
  -9  -1  11      166.99      135.36     22.98 o 
  -8  -1  11      155.45      158.29     16.62 o 
  -7  -1  11       58.27       72.02     15.43 o 
  -6  -1  11      274.14      300.10     33.44 o 
  -5  -1  11      118.88      119.37     10.68 o 
  -4  -1  11      150.07      163.52      9.05 o 
  -3  -1  11     1861.48     1887.91     61.93 o 
  -2  -1  11       13.49       30.27      9.51 o 
  -1  -1  11        7.93        5.75      7.02 o 
   0  -1  11      212.78      241.39     13.45 o 
   1  -1  11      907.48      804.49     30.07 o 
   2  -1  11      173.12      154.33      7.91 o 
   3  -1  11       58.76       60.32     11.87 o 
   4  -1  11        9.91       -5.69      5.69 o 
   5  -1  11      898.68      874.93     30.07 o 
   6  -1  11        2.59        9.89     16.62 o 
   7  -1  11       41.65       50.86      9.70 o 
   8  -1  11      178.59       63.71     24.93 o 
   9  -1  11      100.60       60.94     34.82 o 
 -10   0  11        8.16      -15.43     24.93 o 
  -9   0  11       80.58       60.54     14.38 o 
  -8   0  11        0.91        6.73     12.27 o 
  -7   0  11      682.57      627.20     22.65 o 
  -6   0  11      920.87      869.09     37.99 o 
  -5   0  11       40.29       24.97      6.25 o 
  -4   0  11       30.12       34.67      6.53 o 
  -3   0  11      271.79      301.70     15.94 o 
  -2   0  11     2471.64     2510.25     72.15 o 
  -1   0  11      140.03      119.11     10.29 o 
   0   0  11       11.31       13.06      7.12 o 
   1   0  11       46.02       46.69      4.35 o 
   2   0  11     4364.55     4688.14    229.12 o 
   3   0  11     2133.76     2176.71     55.89 o 
   4   0  11        3.35        5.21      5.29 o 
   5   0  11     1711.13     1641.69     67.67 o 
   6   0  11      144.17      126.51     18.20 o 
   7   0  11       13.32       19.09      6.36 o 
   8   0  11       21.30      -20.97     20.97 o 
   9   0  11        0.32      -30.87     30.87 o 
 -10   1  11        2.48       -6.32     15.02 o 
  -9   1  11      116.32      149.11     18.31 o 
  -8   1  11      114.77      116.12     11.28 o 
  -7   1  11        7.31       14.52      8.39 o 
  -6   1  11       23.92       12.41      5.94 o 
  -5   1  11     1221.18     1224.34     31.92 o 
  -4   1  11     1313.22     1267.63     45.47 o 
  -3   1  11      353.58      332.86     18.20 o 
  -2   1  11     2689.50     2531.01     65.29 o 
  -1   1  11      380.28      307.08     10.29 o 
   0   1  11      171.17      133.75      9.89 o 
   1   1  11       16.19       12.87      7.17 o 
   2   1  11       82.56       91.67      7.83 o 
   3   1  11      446.11      442.37     15.43 o 
   4   1  11     2031.01     2174.92     49.63 o 
   5   1  11      370.95      350.70     29.09 o 
   6   1  11       15.17        2.37      8.95 o 
   7   1  11      175.44      125.05     30.07 o 
   8   1  11       24.11       18.99     23.35 o 
   9   1  11       33.59      126.63     43.53 o 
 -10   2  11        0.18       -1.47     22.95 o 
  -9   2  11        1.52        5.51     16.03 o 
  -8   2  11       68.28       74.96      8.81 o 
  -7   2  11     1344.59     1397.34     50.65 o 
  -6   2  11        1.68       -1.71      5.86 o 
  -5   2  11      214.64      216.48      9.81 o 
  -4   2  11       43.49       25.99      9.30 o 
  -3   2  11     1559.63     1450.74     34.84 o 
  -2   2  11        5.46        9.78      7.72 o 
  -1   2  11      832.05      868.53     21.16 o 
   0   2  11     1286.78     1219.65     29.47 o 
   1   2  11     2520.85     2328.99     51.38 o 
   2   2  11      957.34      942.84     71.62 o 
   3   2  11      191.34      209.46     23.55 o 
   4   2  11     6787.49     7273.76    196.67 o 
   5   2  11      163.03      193.13     38.38 o 
   6   2  11      247.67      266.87     17.44 o 
   7   2  11       50.81       59.36     32.05 o 
   8   2  11       80.07       89.43     34.03 o 
 -10   3  11       83.70       91.81     32.05 o 
  -9   3  11      167.38      187.82     18.31 o 
  -8   3  11       80.59       98.14     13.45 o 
  -7   3  11      319.04      297.73     14.39 o 
  -6   3  11      155.18      141.05     13.65 o 
  -5   3  11      235.22      234.25     12.66 o 
  -4   3  11      106.26      108.19      5.58 o 
  -3   3  11     1019.51     1016.68     23.43 o 
  -2   3  11      784.54      754.92     17.61 o 
  -1   3  11      668.80      616.88     16.09 o 
   0   3  11       66.60       72.07     10.09 o 
   1   3  11      571.29      584.66     25.72 o 
   2   3  11      326.98      278.11     36.01 o 
   3   3  11      222.23      211.79     28.29 o 
   4   3  11        9.11        2.23      8.11 o 
   5   3  11      461.48      507.76     23.87 o 
   6   3  11       52.12       66.08     22.95 o 
   7   3  11       12.37      -31.26     31.26 o 
   8   3  11       33.66       17.41     35.22 o 
 -10   4  11        6.67       43.92     34.82 o 
  -9   4  11       51.36       66.16     13.17 o 
  -8   4  11        9.62       19.84      9.01 o 
  -7   4  11       36.03       32.91      5.23 o 
  -6   4  11      901.98      909.88     23.89 o 
  -5   4  11     1186.51     1226.34     38.38 o 
  -4   4  11      387.85      370.63      9.11 o 
  -3   4  11       80.29       80.62      3.84 o 
  -2   4  11       81.43       88.04      8.31 o 
  -1   4  11     1068.99     1085.80     31.66 o 
   0   4  11      582.90      624.35     16.62 o 
   1   4  11      455.94      484.71     15.11 o 
   2   4  11       58.07       88.92     18.20 o 
   3   4  11        6.62       24.21      9.67 o 
   4   4  11       39.23       39.73     10.45 o 
   5   4  11      330.00      351.79     28.89 o 
   6   4  11       24.80       29.68     25.72 o 
   7   4  11       84.05       94.18     28.49 o 
   8   4  11      183.53      198.65     42.74 o 
 -10   5  11       11.22      -13.06     29.68 o 
  -9   5  11       14.52       20.58     27.30 o 
  -8   5  11       55.78       57.40     17.41 o 
  -7   5  11      100.01       97.87      5.97 o 
  -6   5  11      318.85      276.99     13.85 o 
  -5   5  11      282.92      269.07     15.61 o 
  -4   5  11      647.73      629.69     24.23 o 
  -3   5  11      431.18      443.31     52.83 o 
  -2   5  11       53.08       48.82      9.70 o 
  -1   5  11        0.34       -2.72      9.50 o 
   0   5  11      859.79      937.13     65.10 o 
   1   5  11      101.47       94.15     23.74 o 
   2   5  11     1089.38     1137.37     33.75 o 
   3   5  11        8.11        9.60     10.53 o 
   4   5  11      253.76      266.32     17.41 o 
   5   5  11        7.71       -3.56     23.74 o 
   6   5  11      187.77      202.61     24.53 o 
   7   5  11       68.05      133.36     39.18 o 
 -10   6  11      123.62      243.76     40.76 o 
  -9   6  11       53.04       59.36     19.39 o 
  -8   6  11       17.25       10.68     13.85 o 
  -7   6  11      106.19      109.22     18.99 o 
  -6   6  11       48.39       65.69     13.85 o 
  -5   6  11        3.51       -8.37      8.37 o 
  -4   6  11       51.79       53.90     19.79 o 
  -3   6  11      373.28      392.35     21.57 o 
  -2   6  11      729.50      806.74     16.82 o 
  -1   6  11      246.92      234.20      9.10 o 
   0   6  11       42.62       55.90      7.49 o 
   1   6  11      778.49      748.37     22.47 o 
   2   6  11      446.52      475.39     18.99 o 
   3   6  11      273.31      275.38     13.90 o 
   4   6  11      156.27      150.37     11.48 o 
   5   6  11       23.08       70.44     30.47 o 
   6   6  11      156.16      106.84     36.01 o 
   7   6  11      162.82      138.11     32.05 o 
 -10   7  11        3.74       61.34     21.76 o 
  -9   7  11       92.76      108.03     20.18 o 
  -8   7  11      345.14      300.75     23.35 o 
  -7   7  11       64.10       35.61     15.43 o 
  -6   7  11      149.75      157.50     15.43 o 
  -5   7  11      409.97      379.10     20.97 o 
  -4   7  11      425.68      452.31     22.56 o 
  -3   7  11       48.15       77.56     21.37 o 
  -2   7  11        4.74        5.14      2.77 o 
  -1   7  11      658.06      634.12     17.67 o 
   0   7  11      290.21      360.43     42.54 o 
   1   7  11       29.47       38.72     15.24 o 
   2   7  11      108.12      127.62     21.96 o 
   3   7  11      305.27      238.62     13.45 o 
   4   7  11      378.03      380.68     36.80 o 
   5   7  11       11.46      -13.45     23.74 o 
   6   7  11        5.35       17.81     19.39 o 
 -10   8  11        2.87       -7.12     20.97 o 
  -9   8  11       29.29       62.92     18.60 o 
  -8   8  11      100.14       96.56     23.35 o 
  -7   8  11      336.20      320.14     28.10 o 
  -6   8  11       23.39       25.33     13.06 o 
  -5   8  11       98.09       79.54     13.45 o 
  -4   8  11      345.51      373.16     24.14 o 
  -3   8  11      129.30      141.27     22.56 o 
  -2   8  11      252.39      250.89      8.31 o 
  -1   8  11      109.35       89.01      7.12 o 
   0   8  11      110.68      121.16      9.12 o 
   1   8  11      295.56      300.77     13.54 o 
   2   8  11      569.93      566.95     24.64 o 
   3   8  11       89.39       87.45     11.87 o 
   4   8  11       24.35       29.28     24.93 o 
   5   8  11      241.73      212.10     32.05 o 
  -9   9  11      135.85      153.54     25.33 o 
  -8   9  11       16.44      -15.83     17.41 o 
  -7   9  11      192.94      170.55     18.20 o 
  -6   9  11      200.55      246.93     18.60 o 
  -5   9  11      111.57      104.47     20.18 o 
  -4   9  11       53.36       66.88     20.58 o 
  -3   9  11      170.85      173.72     20.97 o 
  -2   9  11      181.41      178.62      6.98 o 
  -1   9  11      166.31      148.69     13.26 o 
   0   9  11        5.13        1.49      5.41 o 
   1   9  11       35.67       23.95      7.13 o 
   2   9  11      248.74      246.53     18.99 o 
   3   9  11      241.02      199.05     30.07 o 
   4   9  11       20.24        1.98     25.72 o 
   5   9  11       17.70       93.79     35.61 o 
  -9  10  11      161.45      146.42     27.30 o 
  -8  10  11        8.58       -1.19     15.83 o 
  -7  10  11       18.72       14.64     14.64 o 
  -6  10  11      138.91      158.68     19.39 o 
  -5  10  11      306.89      282.54     24.93 o 
  -4  10  11       13.28       34.43     25.33 o 
  -3  10  11       49.05       89.83     24.14 o 
  -2  10  11       28.41       20.63     11.28 o 
  -1  10  11      290.21      276.31     17.21 o 
   0  10  11       29.42       38.18     12.66 o 
   1  10  11        6.37        3.17     12.47 o 
   2  10  11       75.78       98.77     27.30 o 
   3  10  11       30.35       68.06     26.12 o 
   4  10  11      142.21      163.43     25.72 o 
  -8  11  11      103.15      119.90     28.49 o 
  -7  11  11      226.37      204.59     24.14 o 
  -6  11  11        0.98       -3.17     14.64 o 
  -5  11  11       79.30      111.99     20.58 o 
  -4  11  11      299.57      339.53     40.76 o 
  -3  11  11      224.45      236.70     22.34 o 
  -2  11  11      266.85      326.12     36.41 o 
  -1  11  11       24.84       32.81     19.19 o 
   0  11  11       64.77      105.97     21.17 o 
   1  11  11      518.12      577.03     32.84 o 
   2  11  11       89.31       94.11     18.80 o 
   3  11  11       10.65       26.51     23.35 o 
  -7  12  11       83.27      130.59     24.14 o 
  -6  12  11        4.27       15.83     16.62 o 
  -5  12  11      188.39      187.17     24.53 o 
  -4  12  11        4.76       27.30     21.37 o 
  -3  12  11      245.87      248.05     26.02 o 
  -2  12  11      343.56      321.41     24.93 o 
  -1  12  11        7.57       -0.73     18.31 o 
   0  12  11        5.95       39.82     13.80 o 
   1  12  11       64.42       59.75     30.07 o 
   2  12  11       15.37       13.85     29.28 o 
  -6  13  11       14.23       31.66     22.56 o 
  -5  13  11       54.44       85.48     18.60 o 
  -4  13  11       10.50       32.23     18.99 o 
  -3  13  11        4.38        7.22     31.46 o 
  -2  13  11       11.61       16.22     20.48 o 
  -1  13  11       28.14        9.25     23.94 o 
   0  13  11      222.24      221.21     30.07 o 
   1 -14  12       35.62       84.29     39.57 o 
   2 -14  12        2.85       22.95     28.10 o 
   3 -14  12        3.00       10.49     13.54 o 
   4 -14  12      133.54      134.41     33.44 o 
   5 -14  12      135.12      148.74     48.87 o 
  -1 -13  12        0.38       37.99     41.15 o 
   0 -13  12      383.92      244.16     52.63 o 
   1 -13  12       58.75       87.06     30.07 o 
   2 -13  12      164.46      162.64     31.66 o 
   3 -13  12       74.40       27.40     16.37 o 
   4 -13  12       97.72      106.98     21.37 o 
   5 -13  12      127.72      122.67     32.45 o 
   6 -13  12       44.45       64.70     19.47 o 
  -3 -12  12        9.57       84.29     30.87 o 
  -2 -12  12      243.49      297.98     41.55 o 
  -1 -12  12      277.66      279.38     37.59 o 
   0 -12  12        5.07      -32.05     32.05 o 
   1 -12  12       47.55       58.17     28.10 o 
   2 -12  12      328.01      333.19     34.43 o 
   3 -12  12      223.86      244.04     21.59 o 
   4 -12  12       33.03       65.24     17.32 o 
   5 -12  12       41.51       -1.98     22.16 o 
   6 -12  12        5.47        5.95     16.09 o 
   7 -12  12        5.23       35.31     22.95 o 
  -4 -11  12      245.10      284.13     42.74 o 
  -3 -11  12        1.40        3.56     38.38 o 
  -2 -11  12      109.35      189.55     37.20 o 
  -1 -11  12      224.85      212.10     38.38 o 
   0 -11  12      219.97      237.04     28.89 o 
   1 -11  12        2.83       13.06     19.79 o 
   2 -11  12      172.53      222.00     37.99 o 
   3 -11  12      208.58      258.36     45.11 o 
   4 -11  12      590.85      600.88     77.56 o 
   5 -11  12      239.00      276.48     40.36 o 
   6 -11  12       63.29       56.96     14.26 o 
   7 -11  12      189.13      199.78     24.83 o 
   8 -11  12      104.74       84.59     22.56 o 
  -5 -10  12       73.31      103.68     28.10 o 
  -4 -10  12      144.16      186.78     45.11 o 
  -3 -10  12      259.59      277.40     36.41 o 
  -2 -10  12      287.57      290.85     42.34 o 
  -1 -10  12        2.72       -5.14     30.07 o 
   0 -10  12      123.48      140.48     28.49 o 
   1 -10  12      688.37      754.63     53.42 o 
   2 -10  12      810.62      779.56     56.98 o 
   3 -10  12      119.60      112.17     14.75 o 
   4 -10  12        3.69       18.67     13.14 o 
   5 -10  12      414.22      421.14     78.75 o 
   6 -10  12      242.61      280.05     22.92 o 
   7 -10  12      112.36      121.80     21.22 o 
   8 -10  12        6.85       24.71     28.49 o 
  -5  -9  12       96.45      130.19     39.57 o 
  -4  -9  12       27.02       64.50     29.28 o 
  -3  -9  12      122.90       87.06     32.84 o 
  -2  -9  12      353.68      392.55     42.34 o 
  -1  -9  12      932.71     1051.82     61.73 o 
   0  -9  12       14.38       19.79     25.72 o 
   1  -9  12        1.96        9.10     16.62 o 
   2  -9  12      449.60      478.82     24.53 o 
   3  -9  12      402.84      418.71     34.23 o 
   4  -9  12       62.13       45.97     17.81 o 
   5  -9  12        6.63        6.86     36.80 o 
   6  -9  12      310.50      330.80     68.66 o 
   7  -9  12      178.66      186.86     43.53 o 
   8  -9  12        7.44       -5.39     16.91 o 
   9  -9  12        3.12      -24.53     32.05 o 
  -6  -8  12      170.60      187.17     33.24 o 
  -5  -8  12      112.49       81.91     28.49 o 
  -4  -8  12      141.10       91.81     31.26 o 
  -3  -8  12      697.79      673.51     48.67 o 
  -2  -8  12      103.78      106.45     19.39 o 
  -1  -8  12      116.85       81.12     25.72 o 
   0  -8  12     1119.53     1111.57     58.17 o 
   1  -8  12      840.14      851.98     53.42 o 
   2  -8  12      571.70      572.25     33.37 o 
   3  -8  12      514.98      493.99     24.14 o 
   4  -8  12      611.48      569.44     47.88 o 
   5  -8  12        2.48       22.14     23.35 o 
   6  -8  12       65.37       68.00     12.71 o 
   7  -8  12      237.72      248.86     19.83 o 
   8  -8  12       27.17      110.80     30.87 o 
   9  -8  12       10.50       -2.37     24.53 o 
  -7  -7  12       71.66      120.69     38.38 o 
  -6  -7  12       37.95       16.62     20.58 o 
  -5  -7  12        2.80      -30.87     30.87 o 
  -4  -7  12      308.76      293.62     30.87 o 
  -3  -7  12     1284.76     1312.99     76.77 o 
  -2  -7  12        4.46      -10.68     14.64 o 
  -1  -7  12      523.20      567.86     41.55 o 
   0  -7  12     2356.30     2769.63    150.37 o 
   1  -7  12       61.43       61.34     24.53 o 
   2  -7  12     1339.92     1458.64     54.94 o 
   3  -7  12     1389.67     1370.92     49.53 o 
   4  -7  12        3.07       -2.61      8.45 o 
   5  -7  12      379.79      300.08     33.64 o 
   6  -7  12      201.40      179.36     17.88 o 
   8  -7  12      220.05      208.94     31.66 o 
   9  -7  12       66.43        3.96     39.97 o 
  -7  -6  12      147.46      172.53     29.68 o 
  -6  -6  12       92.21       61.73     19.79 o 
  -5  -6  12        7.94       26.51     14.64 o 
  -4  -6  12      320.70      301.54     27.70 o 
  -3  -6  12        8.23       14.64     21.76 o 
  -2  -6  12     1806.12     1841.67     96.56 o 
  -1  -6  12     1546.51     1639.95    129.00 o 
   0  -6  12        3.49       12.24     13.92 o 
   1  -6  12      364.33      339.91     19.78 o 
   2  -6  12     2818.23     2887.25     78.25 o 
   3  -6  12       78.43       75.03      9.84 o 
   4  -6  12       91.99       95.05     10.99 o 
   5  -6  12        7.14       32.00     11.88 o 
   6  -6  12      970.57      868.21     69.65 o 
   7  -6  12       89.91       58.96     26.91 o 
   8  -6  12       48.11       90.22     25.72 o 
   9  -6  12       70.76       86.27     23.74 o 
  -8  -5  12       64.76      136.92     34.43 o 
  -7  -5  12       75.83       80.73     34.43 o 
  -6  -5  12       44.39       -9.10     28.10 o 
  -5  -5  12       22.73       -2.77     10.68 o 
  -4  -5  12      375.43      262.76     19.39 o 
  -3  -5  12        6.66       -7.12     20.97 o 
  -2  -5  12      109.22       96.24     13.57 o 
  -1  -5  12     1301.17     1434.92     62.53 o 
   0  -5  12     1123.87     1135.85     46.79 o 
   1  -5  12       41.43       11.87     17.41 o 
   2  -5  12      308.70      289.76     11.47 o 
   3  -5  12       73.58       89.92      9.18 o 
   4  -5  12     1287.67     1301.91     65.29 o 
   5  -5  12      352.36      328.84     34.03 o 
   6  -5  12      219.31      177.28     26.91 o 
   7  -5  12       53.26       23.74     15.04 o 
   8  -5  12        3.91       33.64     30.47 o 
   9  -5  12       46.19       42.74     31.66 o 
  -8  -4  12      190.01      143.65     31.26 o 
  -7  -4  12       61.07       42.34     25.33 o 
  -6  -4  12       78.72       47.88     13.85 o 
  -5  -4  12        2.04       17.41     11.08 o 
  -4  -4  12      592.78      649.10     53.82 o 
  -3  -4  12     1025.46     1037.87     36.23 o 
  -2  -4  12      258.64      240.38     11.10 o 
  -1  -4  12      414.54      370.13     25.33 o 
   0  -4  12      825.97      786.10     33.83 o 
   1  -4  12      470.67      409.96     18.99 o 
   2  -4  12      485.15      487.52     26.91 o 
   3  -4  12       84.62       78.75     13.45 o 
   4  -4  12      607.63      505.73     22.16 o 
   5  -4  12      123.41      136.92     14.25 o 
   6  -4  12      669.68      559.55     29.68 o 
   7  -4  12        7.31        7.91     13.06 o 
   9  -4  12       22.28        0.79     34.43 o 
  -9  -3  12       23.34       20.18     34.03 o 
  -8  -3  12       37.53       34.82     20.58 o 
  -7  -3  12       49.09       91.02     27.70 o 
  -6  -3  12      414.18      448.35     28.10 o 
  -5  -3  12      739.09      732.77     69.45 o 
  -4  -3  12      100.23       96.38      8.86 o 
  -3  -3  12       85.27       86.98      7.64 o 
  -2  -3  12      951.82     1024.99     37.99 o 
  -1  -3  12       24.59       37.64     24.53 o 
   0  -3  12      837.95      876.31     48.48 o 
   1  -3  12      384.69      352.19     20.58 o 
   2  -3  12      262.79      244.16     14.64 o 
   3  -3  12      186.99      201.42     16.62 o 
   4  -3  12      263.90      251.28     14.64 o 
   5  -3  12      277.89      250.89     21.76 o 
   6  -3  12       93.53       66.88     11.87 o 
   7  -3  12      256.08      232.29     17.81 o 
   8  -3  12       34.75       89.43     30.87 o 
   9  -3  12        2.81       35.61     25.33 o 
  -9  -2  12       32.49       22.76     16.45 o 
  -8  -2  12      188.00      246.14     35.61 o 
  -7  -2  12       44.18       13.06     22.95 o 
  -6  -2  12       61.32       85.87     13.06 o 
  -5  -2  12      151.36       93.29     10.90 o 
  -4  -2  12     1093.39     1129.47     73.21 o 
  -3  -2  12       49.23       64.76     16.62 o 
  -2  -2  12        1.18        1.65      3.80 o 
  -1  -2  12      193.21      213.08     12.17 o 
   0  -2  12     2176.62     2161.02     94.18 o 
   1  -2  12      485.40      467.34     18.60 o 
   2  -2  12        0.50        4.75      7.91 o 
   3  -2  12       14.22       15.04      5.94 o 
   4  -2  12      242.34      193.84     12.92 o 
   5  -2  12       14.49        4.35      9.89 o 
   6  -2  12        5.20       14.64     11.48 o 
   7  -2  12      122.55      159.87     33.24 o 
   8  -2  12       42.67       63.31     30.47 o 
   9  -2  12       19.47       -4.35     22.16 o 
  -9  -1  12        1.30        9.67     15.20 o 
  -8  -1  12       36.98       40.36     14.64 o 
  -7  -1  12       88.46      108.03     13.45 o 
  -6  -1  12       13.73       20.03     15.43 o 
  -5  -1  12        8.16       -0.42      5.49 o 
  -4  -1  12      243.46      243.01     11.30 o 
  -3  -1  12      166.33      151.33     33.83 o 
  -2  -1  12       76.64       78.40     12.07 o 
  -1  -1  12      367.89      356.54     17.02 o 
   0  -1  12      460.89      405.22     15.83 o 
   1  -1  12     1836.66     1973.05     68.46 o 
   2  -1  12      286.90      273.44     11.08 o 
   3  -1  12      486.85      524.80     54.61 o 
   4  -1  12     1188.98     1148.11     40.40 o 
   5  -1  12       25.08       30.47      5.14 o 
   6  -1  12       13.16       14.47      7.38 o 
   7  -1  12       14.14        9.70     17.21 o 
   8  -1  12       87.21       60.54     34.43 o 
   9  -1  12      115.07       85.48     28.49 o 
  -9   0  12      134.52      163.02     56.39 o 
  -8   0  12        4.80       -8.71     13.45 o 
  -7   0  12      229.94      158.82     11.25 o 
  -6   0  12      860.21      842.90     36.60 o 
  -5   0  12       68.77       59.90      9.30 o 
  -4   0  12        3.26       -4.03      5.75 o 
  -3   0  12      240.09      227.84     13.42 o 
  -2   0  12     1491.87     1551.35     71.82 o 
  -1   0  12      706.27      694.88     26.91 o 
   0   0  12      599.63      686.17     22.95 o 
   1   0  12      170.38      113.18     10.29 o 
   2   0  12      153.82      153.83     13.65 o 
   3   0  12     1524.10     1605.55     47.64 o 
   4   0  12      603.06      625.38     23.14 o 
   5   0  12       10.83       11.07      7.80 o 
   6   0  12      715.22      720.93     30.68 o 
   7   0  12      144.49      190.09     16.72 o 
   8   0  12       52.63       95.76     33.64 o 
   9   0  12        4.77       10.29     28.10 o 
 -10   1  12        2.98      -13.62     30.87 o 
  -9   1  12      100.34      113.26     24.93 o 
  -8   1  12       18.51       16.41     10.16 o 
  -7   1  12      174.85      154.29     10.47 o 
  -6   1  12        2.67       -1.09     11.48 o 
  -5   1  12      901.21      935.01     33.58 o 
  -4   1  12      790.48      753.02     30.62 o 
  -3   1  12      299.56      268.62     13.27 o 
  -2   1  12       96.23       93.79      6.33 o 
  -1   1  12     2770.97     3011.41     66.48 o 
   0   1  12     2089.42     2059.71     62.52 o 
   1   1  12       15.86        3.56      6.73 o 
   2   1  12       56.97       61.31     27.70 o 
   3   1  12        5.35        0.79      5.41 o 
   4   1  12        7.11        5.73     18.20 o 
   5   1  12      415.05      358.59     26.32 o 
   6   1  12       50.11       47.72      9.46 o 
   7   1  12      102.93       86.14     14.41 o 
   8   1  12       80.85       98.93     36.41 o 
   9   1  12        2.17      -25.33     25.33 o 
 -10   2  12       18.66       29.28     23.35 o 
  -9   2  12        2.35       11.80      9.94 o 
  -8   2  12       36.35       60.74      8.96 o 
  -7   2  12      682.16      685.42     51.25 o 
  -6   2  12        4.65        5.76      6.35 o 
  -5   2  12      126.61      106.13     15.63 o 
  -4   2  12      596.94      557.57     15.44 o 
  -3   2  12      844.33      926.56     24.39 o 
  -2   2  12      144.41      141.94     14.84 o 
  -1   2  12       28.63       33.11     13.65 o 
   0   2  12      623.78      611.96     17.82 o 
   1   2  12       10.54       13.19      5.69 o 
   2   2  12       49.98       50.71      6.93 o 
   3   2  12     2739.18     2654.23     67.77 o 
   4   2  12       14.52       22.77      8.25 o 
   5   2  12      171.23      190.66     23.55 o 
   6   2  12      841.61      949.38     40.49 o 
   7   2  12       51.21       36.80     24.93 o 
   8   2  12      114.47      151.16     33.64 o 
 -10   3  12       77.54       86.66     32.05 o 
  -9   3  12       49.51       52.05     11.20 o 
  -8   3  12       60.03       72.08     18.99 o 
  -7   3  12       28.10       28.75      6.57 o 
  -6   3  12      412.20      487.88     15.64 o 
  -5   3  12      169.14      134.10     18.99 o 
  -4   3  12       68.73       58.42      7.72 o 
  -3   3  12      185.66      191.31     15.83 o 
  -2   3  12     1607.66     1668.21     70.64 o 
  -1   3  12     1483.79     1474.59     38.98 o 
   0   3  12      157.17      176.53     13.06 o 
   1   3  12     1550.61     1530.88     35.66 o 
   2   3  12     1234.42     1232.64     31.53 o 
   3   3  12      679.23      727.91     23.78 o 
   4   3  12       48.37       77.40     14.45 o 
   5   3  12      107.52       94.87     26.12 o 
   6   3  12       19.10       27.30     26.91 o 
   7   3  12       42.46       67.67     23.74 o 
   8   3  12        2.96       -1.19     26.12 o 
 -10   4  12       92.05       73.21     37.20 o 
  -9   4  12       49.35       66.48     22.95 o 
  -8   4  12       18.53       44.44     19.79 o 
  -7   4  12       34.66       33.14      8.11 o 
  -6   4  12      164.24      154.63     14.64 o 
  -5   4  12      752.80      758.45     20.22 o 
  -4   4  12     1922.62     1948.96     43.19 o 
  -3   4  12      172.66      156.28      5.69 o 
  -2   4  12      386.22      333.94     10.53 o 
  -1   4  12      208.11      211.60     16.03 o 
   0   4  12      217.54      239.71      9.01 o 
   1   4  12        3.62        6.24     14.25 o 
   2   4  12       68.01       35.63      7.17 o 
   3   4  12       37.15       24.21     11.08 o 
   4   4  12      192.39      192.76     40.96 o 
   5   4  12      446.89      555.19     43.92 o 
   6   4  12       78.48       77.56     24.93 o 
   7   4  12       21.82        7.52     31.66 o 
 -10   5  12       29.29       18.60     34.82 o 
  -9   5  12        0.28       14.25     29.68 o 
  -8   5  12      218.46      207.75     25.72 o 
  -7   5  12       89.03       96.84      7.00 o 
  -6   5  12       17.87       44.22     11.61 o 
  -5   5  12       25.93       21.92     13.45 o 
  -4   5  12      430.53      430.00     22.64 o 
  -3   5  12      127.58      155.20     11.96 o 
  -2   5  12      620.73      600.51     15.63 o 
  -1   5  12       30.32       43.70     19.39 o 
   0   5  12      298.55      294.10     11.27 o 
   1   5  12      297.00      298.45     12.39 o 
   2   5  12     2160.11     2275.26     68.00 o 
   3   5  12       28.54       25.84     25.72 o 
   4   5  12       33.54       43.53      8.71 o 
   5   5  12        6.57        1.98     19.79 o 
   6   5  12      215.18      305.49     43.92 o 
   7   5  12        0.07        2.77     21.37 o 
 -10   6  12       22.30       35.22     34.03 o 
  -9   6  12       47.54       38.78     19.39 o 
  -8   6  12       23.34       29.68     17.81 o 
  -7   6  12      130.41      128.21     15.04 o 
  -6   6  12      202.43      175.78     15.77 o 
  -5   6  12       29.73       34.10     13.45 o 
  -4   6  12       11.36        4.16      9.50 o 
  -3   6  12      314.94      290.86     21.76 o 
  -2   6  12      807.20      788.80     19.43 o 
  -1   6  12     1340.68     1363.87     60.94 o 
   0   6  12      326.75      331.98     26.12 o 
   1   6  12      359.95      378.79     14.25 o 
   2   6  12      950.49     1016.56     31.86 o 
   3   6  12      407.22      430.15     19.79 o 
   4   6  12       15.52       35.61      7.91 o 
   5   6  12        6.62       33.64     18.60 o 
   6   6  12      235.77      233.47     35.22 o 
  -9   7  12       91.94      104.87     20.97 o 
  -8   7  12      341.09      271.46     25.72 o 
  -7   7  12        0.39       -6.33     17.41 o 
  -6   7  12       13.16       30.07     15.83 o 
  -5   7  12      386.96      360.50     21.37 o 
  -4   7  12      238.85      191.53     16.22 o 
  -3   7  12      140.24      115.11     15.83 o 
  -2   7  12       90.73       74.79      4.35 o 
  -1   7  12      308.37      321.88     13.45 o 
   0   7  12      223.57      214.84     25.13 o 
   1   7  12      234.83      190.76     11.60 o 
   2   7  12       54.52       61.31      9.41 o 
   3   7  12      337.05      382.66     18.99 o 
   4   7  12      254.34      240.20     28.10 o 
   5   7  12       17.06       46.30     26.12 o 
   6   7  12       39.21       34.03     35.22 o 
  -9   8  12        9.15       27.70     23.74 o 
  -8   8  12       55.06       79.54     17.41 o 
  -7   8  12      249.33      252.47     24.53 o 
  -6   8  12      145.45      176.89     20.97 o 
  -5   8  12       15.67       14.25     14.25 o 
  -4   8  12      279.29      254.05     21.37 o 
  -3   8  12      294.72      213.69     30.07 o 
  -2   8  12      358.73      344.67     11.08 o 
  -1   8  12      136.97      133.72     10.29 o 
   0   8  12       90.07      102.16      9.32 o 
   1   8  12      381.40      391.54     18.10 o 
   2   8  12        9.80       11.65     15.43 o 
   3   8  12       33.59        9.50     21.37 o 
   4   8  12       42.84       54.61     17.41 o 
   5   8  12      232.94      256.43     41.55 o 
  -9   9  12        2.78      -20.58     20.58 o 
  -8   9  12       64.11       72.02     20.18 o 
  -7   9  12       88.92       99.33     23.74 o 
  -6   9  12      107.24      102.89     21.37 o 
  -5   9  12      191.84      212.50     21.37 o 
  -4   9  12        5.17      -12.27     12.27 o 
  -3   9  12       13.74        7.12     15.43 o 
  -2   9  12      189.29      199.84      6.73 o 
  -1   9  12      314.59      314.66     16.54 o 
   0   9  12       29.32       22.38      6.95 o 
   1   9  12        7.78        5.26     17.81 o 
   2   9  12       23.68       13.45     10.68 o 
   3   9  12       62.28       66.08     24.53 o 
   4   9  12       62.23       62.92     19.39 o 
  -8  10  12        6.82       16.62     18.99 o 
  -7  10  12        9.64        7.52     14.25 o 
  -6  10  12        0.99        5.14     16.22 o 
  -5  10  12      504.10      502.17     31.66 o 
  -4  10  12       72.83      107.64     28.89 o 
  -3  10  12        7.70       40.76     24.93 o 
  -2  10  12       99.35       57.38     17.41 o 
  -1  10  12      188.38      220.81     13.45 o 
   0  10  12      547.47      623.26     37.99 o 
   1  10  12       14.18       32.84     13.06 o 
   2  10  12      306.16      266.32     39.97 o 
   3  10  12      138.65      213.29     25.33 o 
  -8  11  12       17.43      -10.68     22.16 o 
  -7  11  12       93.07       94.58     20.58 o 
  -6  11  12      190.76      142.06     23.35 o 
  -5  11  12       96.25      117.13     18.99 o 
  -4  11  12      104.63      143.65     24.14 o 
  -3  11  12      273.41      319.34     36.01 o 
  -2  11  12       99.87       81.91     23.35 o 
  -1  11  12       20.88       18.99     13.45 o 
   0  11  12       15.56        9.89     14.64 o 
   1  11  12       11.23       12.66     18.99 o 
   2  11  12       77.21       53.03     24.14 o 
  -7  12  12       56.25       55.40     22.56 o 
  -6  12  12       28.42       -7.12     17.02 o 
  -5  12  12      145.94      184.40     23.74 o 
  -4  12  12       18.10        7.12     20.58 o 
  -3  12  12       77.12       55.80     28.10 o 
  -2  12  12      366.46      366.43     41.55 o 
  -1  12  12      100.84      131.91     19.43 o 
   0  12  12        0.21       -9.50     21.76 o 
  -5  13  12       46.05       17.41     21.37 o 
  -4  13  12        7.38       52.23     32.05 o 
  -3  13  12       13.79       17.02     31.66 o 
  -2  13  12       97.08       73.12     21.29 o 
  -1  13  12       99.49      124.18     55.60 o 
   2 -14  13        0.73        4.75     22.56 o 
   3 -14  13       79.58       92.56     21.86 o 
   0 -13  13      113.00      107.64     40.76 o 
   1 -13  13      230.44      239.01     38.38 o 
   2 -13  13       80.31       52.23     26.12 o 
   3 -13  13        3.43       -3.70     31.26 o 
   4 -13  13       74.96       77.52     15.74 o 
   5 -13  13       76.56       76.93     51.84 o 
   6 -13  13      128.26      140.11     24.81 o 
  -2 -12  13      178.58      132.17     34.43 o 
  -1 -12  13      238.34      260.38     43.92 o 
   0 -12  13      183.71      183.22     41.55 o 
   1 -12  13       24.29       75.19     25.72 o 
   2 -12  13      323.70      352.19     37.20 o 
   3 -12  13       82.90       71.62     13.46 o 
   4 -12  13       23.79       30.00     18.01 o 
   5 -12  13      119.82      112.19     16.79 o 
   6 -12  13       61.82       24.84     14.67 o 
   7 -12  13        2.61      -29.48     29.48 o 
  -3 -11  13       16.24        0.40     21.76 o 
  -2 -11  13       75.18        9.10     37.20 o 
  -1 -11  13      369.65      308.26     38.78 o 
   0 -11  13      532.82      535.01     49.07 o 
   1 -11  13       31.26      -20.97     21.37 o 
   2 -11  13       91.20       82.31     27.70 o 
   3 -11  13       22.09       49.46     30.07 o 
   4 -11  13      252.85      262.46     25.29 o 
   5 -11  13      445.78      464.57     47.49 o 
   6 -11  13       40.42       61.21     30.87 o 
   7 -11  13      230.55      255.20     26.06 o 
   8 -11  13       93.39       99.24     17.06 o 
  -4 -10  13        3.23       -3.56     28.89 o 
  -3 -10  13      263.72      253.66     46.30 o 
  -2 -10  13      373.92      418.67     45.90 o 
  -1 -10  13       13.51       31.66     18.60 o 
   0 -10  13       14.45       16.62     30.07 o 
   1 -10  13      461.24      490.29     47.88 o 
   2 -10  13      680.19      690.34     53.03 o 
   3 -10  13        2.70       10.16      8.95 o 
   4 -10  13        6.97       12.42     16.42 o 
   5 -10  13       98.28      139.72     15.38 o 
   6 -10  13       45.89       62.13     23.74 o 
   7 -10  13      152.84      165.95     19.06 o 
   8 -10  13       12.85       25.39     35.61 o 
  -5  -9  13      375.75      378.31     56.98 o 
  -4  -9  13        1.62       87.06     37.99 o 
  -3  -9  13       16.41       29.68     24.93 o 
  -2  -9  13      183.23      219.62     31.26 o 
  -1  -9  13      262.33      215.27     28.49 o 
   0  -9  13       55.42      119.11     29.28 o 
   1  -9  13       99.02      127.03     25.33 o 
   2  -9  13      164.07      186.23     18.84 o 
   3  -9  13      353.55      403.81     44.12 o 
   4  -9  13       22.67       35.14     11.30 o 
   5  -9  13       17.88       14.26     58.57 o 
   6  -9  13      337.98      365.10     30.90 o 
   7  -9  13       21.01       61.59     16.35 o 
   8  -9  13       13.99       47.49     23.35 o 
  -6  -8  13       88.72      190.34     45.90 o 
  -5  -8  13       49.23       -5.54     34.03 o 
  -4  -8  13      272.26      258.80     30.47 o 
  -3  -8  13      170.99      161.06     27.30 o 
  -2  -8  13        0.33       24.93     19.39 o 
  -1  -8  13        7.59       38.78     18.20 o 
   0  -8  13      471.33      582.50     40.36 o 
   1  -8  13      435.29      407.19     37.20 o 
   2  -8  13       45.27       23.04     56.79 o 
   3  -8  13      204.99      203.54     15.44 o 
   4  -8  13      250.94      267.29     20.39 o 
   5  -8  13       43.73       27.40     40.36 o 
   6  -8  13       27.44       45.93     13.34 o 
   7  -8  13       59.07       41.15     21.76 o 
   8  -8  13       46.51       92.99     35.22 o 
   9  -8  13       17.02       -2.37     27.30 o 
  -6  -7  13       80.19       96.16     26.51 o 
  -5  -7  13       16.62        2.77     22.56 o 
  -4  -7  13      337.62      332.40     31.26 o 
  -3  -7  13      781.25      680.63     45.11 o 
  -2  -7  13      367.38      419.46     34.82 o 
  -1  -7  13       18.15       -7.52     24.14 o 
   0  -7  13      323.33      320.93     28.10 o 
   1  -7  13     2711.23     2932.67    117.13 o 
   2  -7  13       63.80      107.41     24.34 o 
   3  -7  13      190.64      219.64     30.67 o 
   4  -7  13      715.03      715.92     54.02 o 
   5  -7  13      169.24      189.02     17.08 o 
   6  -7  13       22.16       28.89     18.99 o 
   7  -7  13      195.27      135.73     34.03 o 
   8  -7  13       91.09       65.69     23.74 o 
   9  -7  13       36.84       64.50     38.78 o 
  -7  -6  13      115.97       98.53     36.41 o 
  -6  -6  13      730.01      774.02     62.52 o 
  -5  -6  13       96.38       87.45     23.35 o 
  -4  -6  13       11.48       14.64      9.89 o 
  -3  -6  13        4.56      -13.85     17.41 o 
  -2  -6  13      498.24      548.07     39.57 o 
  -1  -6  13      245.42      306.68     28.49 o 
   0  -6  13      669.13      646.60     40.36 o 
   1  -6  13      478.35      449.63     23.94 o 
   2  -6  13       26.23        2.08     25.72 o 
   3  -6  13       74.13       29.65     16.03 o 
   4  -6  13      741.20      783.97     35.66 o 
   5  -6  13      117.79       94.58     21.76 o 
   6  -6  13       66.68       49.46     18.99 o 
   7  -6  13      233.97      177.68     34.43 o 
   8  -6  13      349.54      268.69     47.88 o 
   9  -6  13        7.47      -24.53     26.91 o 
  -7  -5  13       84.17       79.54     24.14 o 
  -6  -5  13       82.75       26.51     21.76 o 
  -5  -5  13       28.16       29.28     12.27 o 
  -4  -5  13      181.72      214.87     15.43 o 
  -3  -5  13       60.78       41.95      9.50 o 
  -2  -5  13      495.94      400.37     38.38 o 
  -1  -5  13      250.20      244.86     20.78 o 
   0  -5  13     5604.36     6058.06    179.43 o 
   1  -5  13      907.10      836.78     29.28 o 
   2  -5  13        4.25        7.20     20.58 o 
   3  -5  13     2574.75     2509.25    114.36 o 
   4  -5  13      120.17      121.09     20.18 o 
   5  -5  13       51.62       56.59     20.18 o 
   6  -5  13       30.86        6.73     28.89 o 
   7  -5  13       95.13      115.15     15.83 o 
   8  -5  13       15.88        2.77     31.26 o 
   9  -5  13        4.87      -20.18     34.82 o 
  -8  -4  13      111.12      110.01     24.93 o 
  -7  -4  13      176.77      168.58     26.12 o 
  -6  -4  13       55.28       40.76     10.68 o 
  -5  -4  13       22.02       19.39     10.29 o 
  -4  -4  13      776.59      745.93     38.38 o 
  -3  -4  13      489.03      504.72     62.13 o 
  -2  -4  13      429.29      495.37     30.87 o 
  -1  -4  13     1124.20     1140.87     31.74 o 
   0  -4  13     1776.95     1884.46     69.39 o 
   1  -4  13     1248.82     1337.92     65.29 o 
   2  -4  13      634.05      586.06     29.68 o 
   3  -4  13      123.06      112.78     13.45 o 
   4  -4  13        1.61      -23.35     23.35 o 
   5  -4  13       12.71       37.20     15.04 o 
   6  -4  13      511.18      502.17     30.87 o 
   7  -4  13       11.25       10.29     14.25 o 
   8  -4  13        2.36      -20.97     20.97 o 
   9  -4  13       40.76       81.12     26.51 o 
  -8  -3  13        0.51      -24.93     24.93 o 
  -7  -3  13      181.10      175.70     32.84 o 
  -6  -3  13      271.42      288.48     24.53 o 
  -5  -3  13      373.90      340.71     21.76 o 
  -4  -3  13        2.25       -3.48      6.46 o 
  -3  -3  13       32.01       24.35     12.86 o 
  -2  -3  13      749.54      776.47     25.47 o 
  -1  -3  13      207.80      182.46     33.44 o 
   0  -3  13       78.82       79.54     11.87 o 
   1  -3  13      289.15      290.46     17.81 o 
   2  -3  13       73.76       73.21     13.06 o 
   3  -3  13     1203.45     1237.41     48.67 o 
   4  -3  13      211.82      174.91     13.45 o 
   5  -3  13        0.74        3.17     10.29 o 
   6  -3  13       47.16       30.87     13.06 o 
   7  -3  13      355.00      335.17     23.74 o 
   8  -3  13        5.45       30.07     19.39 o 
   9  -3  13        0.01       50.65     24.93 o 
  -9  -2  13       54.08       69.33     16.28 o 
  -8  -2  13      187.03      225.16     36.80 o 
  -7  -2  13        0.84       16.62     17.02 o 
  -6  -2  13        7.92       10.68     11.08 o 
  -5  -2  13      300.67      298.55     34.63 o 
  -4  -2  13      592.66      565.96     36.21 o 
  -3  -2  13      424.31      387.45     13.48 o 
  -2  -2  13        0.53        8.92     10.49 o 
  -1  -2  13      561.54      520.40     66.88 o 
   0  -2  13      811.00      796.58     29.28 o 
   1  -2  13      111.79      111.59     13.85 o 
   2  -2  13       84.36      110.41     14.64 o 
   3  -2  13       41.50       56.59      6.73 o 
   4  -2  13      460.69      466.55     24.93 o 
   5  -2  13      279.14      304.70     20.18 o 
   6  -2  13       10.21       40.36     14.25 o 
   7  -2  13       83.78       66.88     22.16 o 
   8  -2  13      222.65      193.11     30.47 o 
   9  -2  13      108.56       77.96     35.22 o 
  -9  -1  13        0.32       22.84     15.52 o 
  -8  -1  13       45.53       53.82     11.87 o 
  -7  -1  13      230.42      179.66     17.81 o 
  -6  -1  13       41.20       48.88     15.83 o 
  -5  -1  13      110.91       99.72      9.52 o 
  -4  -1  13      808.77      900.72     56.39 o 
  -3  -1  13      565.29      618.12     29.88 o 
  -2  -1  13      277.90      263.56     15.20 o 
  -1  -1  13       24.83       16.62      7.91 o 
   0  -1  13      211.35      216.46     12.66 o 
   1  -1  13      326.55      322.51     15.43 o 
   2  -1  13     1834.14     1919.23     54.21 o 
   3  -1  13       24.49        8.01     11.88 o 
   4  -1  13     1264.57     1288.06     51.05 o 
   5  -1  13      562.02      544.11     26.12 o 
   6  -1  13      134.45      159.68     22.16 o 
   7  -1  13        6.75        3.30     23.74 o 
   8  -1  13        5.05       96.16     29.68 o 
   9  -1  13       58.03       19.39     36.80 o 
  -9   0  13       10.77      -16.33     18.76 o 
  -8   0  13        3.33       11.08     13.85 o 
  -7   0  13        1.27        0.05      7.53 o 
  -6   0  13      447.35      450.89     19.91 o 
  -5   0  13      447.61      393.55     16.97 o 
  -4   0  13       47.67       65.07      8.78 o 
  -3   0  13      319.67      317.48     16.79 o 
  -2   0  13     2253.07     2519.13     68.71 o 
  -1   0  13     2165.17     2352.94     71.62 o 
   0   0  13       23.54       13.45      6.73 o 
   1   0  13      100.14      120.30      5.54 o 
   2   0  13      667.32      736.04     22.95 o 
   3   0  13     1385.28     1421.72     44.41 o 
   4   0  13      246.06      239.41     13.06 o 
   5   0  13      122.70      122.81     13.45 o 
   6   0  13       99.36       92.27     16.42 o 
   7   0  13       54.23       46.71     14.44 o 
   8   0  13       38.34        4.75     21.37 o 
  -9   1  13       92.64       77.60     18.60 o 
  -8   1  13       75.29      102.49     13.06 o 
  -7   1  13       16.72        8.90      5.84 o 
  -6   1  13        1.41       14.54      8.31 o 
  -5   1  13      685.88      720.09     28.40 o 
  -4   1  13       45.29       67.24     16.82 o 
  -3   1  13      151.63      183.35     17.61 o 
  -2   1  13       46.21       59.36      7.12 o 
  -1   1  13      216.46      227.54      7.91 o 
   0   1  13      455.66      466.55     21.76 o 
   1   1  13      586.97      603.07     29.68 o 
   2   1  13        2.96        2.33      5.63 o 
   3   1  13      938.11      938.53     25.79 o 
   4   1  13       70.97       72.03     27.70 o 
   5   1  13      292.34      298.12     14.64 o 
   6   1  13        1.13       -5.39     25.13 o 
   7   1  13       34.91       -2.75     11.61 o 
   8   1  13      116.99       85.48     37.20 o 
  -9   2  13       57.21       34.84     24.53 o 
  -8   2  13      103.30      107.03     13.59 o 
  -7   2  13       60.12       71.37     11.48 o 
  -6   2  13      348.34      334.83     24.34 o 
  -5   2  13       81.39       79.89      7.82 o 
  -4   2  13      407.51      390.45     13.83 o 
  -3   2  13      434.85      402.68     22.95 o 
  -2   2  13      335.31      301.87     10.18 o 
  -1   2  13      319.10      315.99     10.48 o 
   0   2  13     1001.91      910.19     27.72 o 
   1   2  13      717.75      700.83     43.33 o 
   2   2  13      157.79      154.31      8.94 o 
   3   2  13      302.89      251.01     11.59 o 
   4   2  13       20.82       12.09     34.82 o 
   5   2  13       18.16        2.19      8.33 o 
   6   2  13       44.31       40.98     14.41 o 
   7   2  13       19.86       45.51     30.47 o 
   8   2  13        7.26      -37.20     37.20 o 
  -9   3  13        1.82       29.43     17.11 o 
  -8   3  13      164.30      164.56     38.98 o 
  -7   3  13      155.00      179.66     13.45 o 
  -6   3  13      533.18      492.42     31.26 o 
  -5   3  13       82.82       76.18     13.85 o 
  -4   3  13      313.02      268.53     26.32 o 
  -3   3  13      106.26       98.19      6.53 o 
  -2   3  13      228.14      216.93      8.11 o 
  -1   3  13      289.53      288.03     11.39 o 
   0   3  13      500.66      494.17     57.38 o 
   1   3  13       57.52       45.90      5.97 o 
   2   3  13     1859.79     1916.11     50.03 o 
   3   3  13      178.39      176.39     10.31 o 
   4   3  13       95.78      123.27     37.79 o 
   5   3  13       21.17       23.61     13.06 o 
   6   3  13       48.79       17.02     19.39 o 
   7   3  13      171.40      142.46     30.07 o 
  -9   4  13      303.00      381.47     41.15 o 
  -8   4  13        4.07      -17.41     17.41 o 
  -7   4  13       23.86       31.92      7.31 o 
  -6   4  13       96.71      115.18      6.70 o 
  -5   4  13      588.86      544.03     17.77 o 
  -4   4  13      940.55      929.58     23.70 o 
  -3   4  13     1334.03     1402.44     34.76 o 
  -2   4  13      304.91      302.24      9.59 o 
  -1   4  13      491.33      443.11     15.17 o 
   0   4  13     1303.45     1340.41     31.35 o 
   1   4  13      782.75      899.17     44.12 o 
   2   4  13     2779.28     3066.10     74.32 o 
   3   4  13        8.53        5.80     10.68 o 
   4   4  13      262.93      277.03     19.28 o 
   5   4  13      305.72      304.31     37.99 o 
   6   4  13        0.02       42.74     32.84 o 
   7   4  13        1.21      -17.41     33.64 o 
  -9   5  13        0.92      -14.25     31.26 o 
  -8   5  13       63.48       51.05     15.04 o 
  -7   5  13      307.33      287.96     22.75 o 
  -6   5  13       19.63       22.93     25.33 o 
  -5   5  13       35.57       20.79     11.80 o 
  -4   5  13       24.32       28.97     19.59 o 
  -3   5  13      453.56      401.56     10.59 o 
  -2   5  13      185.50      161.97      6.73 o 
  -1   5  13       56.92       55.36     11.08 o 
   0   5  13      248.10      256.54     10.63 o 
   1   5  13        7.44       14.44     10.09 o 
   2   5  13      123.28      147.37     11.62 o 
   3   5  13       64.41       62.39     12.94 o 
   4   5  13       25.82       40.76     24.53 o 
   5   5  13        8.44       35.22     26.51 o 
   6   5  13       90.16       77.56     26.91 o 
   7   5  13      104.21       79.14     33.24 o 
  -9   6  13       34.85       26.91     24.93 o 
  -8   6  13        2.15       -8.71     17.02 o 
  -7   6  13      175.58      211.31     20.18 o 
  -6   6  13      310.00      307.03     22.36 o 
  -5   6  13       26.33       61.87     11.11 o 
  -4   6  13        3.67        8.55      7.90 o 
  -3   6  13      228.26      225.56     24.53 o 
  -2   6  13       59.23       57.13      5.94 o 
  -1   6  13      975.13     1092.17     28.95 o 
   0   6  13      431.58      404.41     14.03 o 
   1   6  13       88.17       63.47     20.78 o 
   2   6  13       23.56       16.99      7.75 o 
   3   6  13      544.90      540.55     28.10 o 
   4   6  13      138.82      120.69     27.30 o 
   5   6  13       95.99       99.72     29.68 o 
   6   6  13      387.26      384.64     61.73 o 
  -9   7  13       28.15       50.65     21.37 o 
  -8   7  13      135.78      143.65     21.37 o 
  -7   7  13      138.41      145.23     18.60 o 
  -6   7  13       12.94       39.18     18.20 o 
  -5   7  13      123.22      126.63     16.22 o 
  -4   7  13      379.18      426.17     39.97 o 
  -3   7  13      256.80      280.77     20.42 o 
  -2   7  13      161.06      180.31     13.06 o 
  -1   7  13      117.69      113.04      7.28 o 
   0   7  13      925.34     1022.66     32.06 o 
   1   7  13      155.31      203.21     13.09 o 
   2   7  13      103.66      126.63     11.48 o 
   3   7  13        1.95        0.79      8.71 o 
   4   7  13      149.61      237.04     31.66 o 
  -9   8  13        5.29       27.30     22.16 o 
  -8   8  13       22.87       64.11     18.20 o 
  -7   8  13      116.98      120.30     17.02 o 
  -6   8  13      176.74      145.62     18.60 o 
  -5   8  13        3.42       22.16     14.64 o 
  -4   8  13      193.41      174.51     17.41 o 
  -3   8  13      305.70      382.66     37.20 o 
  -2   8  13       70.33       72.42      3.56 o 
  -1   8  13       25.61       25.68     11.48 o 
   0   8  13       30.00       32.42      8.17 o 
   1   8  13      379.68      377.79     19.65 o 
   2   8  13       24.37       35.61     11.87 o 
   3   8  13      111.38      167.78     30.87 o 
   4   8  13       25.08       28.89     33.24 o 
   5   8  13      130.43      147.60     30.07 o 
  -8   9  13        2.25       10.29     23.74 o 
  -7   9  13       26.84       35.22     18.60 o 
  -6   9  13       47.84       27.30     16.62 o 
  -5   9  13      107.00       81.12     15.04 o 
  -4   9  13       89.14      116.34     18.60 o 
  -3   9  13       24.48        4.35     17.41 o 
  -1   9  13      215.14      213.29     16.22 o 
   0   9  13        5.50       -7.52      8.71 o 
   1   9  13      140.96       98.53      9.89 o 
   2   9  13       89.77      107.24     15.04 o 
   4   9  13       17.54       27.30     27.70 o 
  -8  10  13       67.88       79.14     23.35 o 
  -7  10  13        0.80      -15.04     22.16 o 
  -6  10  13        6.76       17.81     22.16 o 
  -5  10  13       95.99      123.07     20.58 o 
  -4  10  13      300.97      339.92     41.55 o 
  -3  10  13        2.68       29.68     20.18 o 
  -2  10  13        1.51      -15.43     15.43 o 
  -1  10  13       11.36       13.45     14.25 o 
   0  10  13      833.52      926.77     35.22 o 
   1  10  13      470.61      495.83     30.87 o 
   2  10  13        2.95       -5.94     20.18 o 
   3  10  13      275.67      282.94     35.22 o 
  -7  11  13       26.34       -4.75     19.79 o 
  -6  11  13      171.08      195.09     28.10 o 
  -5  11  13        0.90        6.73     17.41 o 
  -4  11  13       37.99       35.22     23.35 o 
  -3  11  13      305.65      284.13     34.43 o 
  -2  11  13       87.02      123.46     22.16 o 
  -1  11  13       48.57      111.99     24.53 o 
   0  11  13      161.34      166.20     20.97 o 
  -6  12  13       18.60      -10.68     24.53 o 
  -5  12  13      108.11      108.82     22.56 o 
  -4  12  13       12.70       66.48     34.03 o 
  -3  12  13        6.22      -20.58     21.37 o 
  -2  12  13        4.41      -26.91     26.91 o 
  -1  12  13      177.47      129.80     26.91 o 
  -4  13  13      142.76      140.88     37.99 o 
  -3  13  13       29.47       57.77     32.05 o 
   0 -13  14       18.84        7.12     34.03 o 
   1 -13  14      275.24      331.22     40.36 o 
   2 -13  14      472.51      496.63     60.94 o 
   3 -13  14       41.50       16.22     36.80 o 
   4 -13  14       92.44       61.34     39.97 o 
   5 -13  14      120.62      124.65     37.99 o 
  -1 -12  14       40.65       45.90     26.51 o 
   0 -12  14      168.87      100.12     34.82 o 
   1 -12  14       71.64       91.81     24.93 o 
   2 -12  14      220.65      211.17     22.36 o 
   3 -12  14      261.98      298.77     37.20 o 
   4 -12  14      110.88      106.28     16.32 o 
   5 -12  14       64.41       44.76     33.44 o 
   6 -12  14      176.48      229.16     82.90 o 
  -3 -11  14      162.52      133.75     32.05 o 
  -2 -11  14      117.76      149.19     31.66 o 
  -1 -11  14       56.14       51.84     24.53 o 
   0 -11  14      426.89      419.86     50.26 o 
   1 -11  14      533.84      517.60     47.49 o 
   2 -11  14       36.09       31.46     27.50 o 
   3 -11  14      115.54      139.44     18.19 o 
   4 -11  14       33.70       46.14     15.34 o 
   5 -11  14      230.71      262.05     47.88 o 
   6 -11  14      225.09      313.77     27.94 o 
   7 -11  14      153.78      168.97     32.45 o 
  -4 -10  14        2.31      -12.27     24.14 o 
  -3 -10  14      181.49      167.78     41.15 o 
  -2 -10  14      162.60      106.45     33.24 o 
  -1 -10  14        4.52      -17.02     22.56 o 
   0 -10  14       29.56        2.37     30.87 o 
   1 -10  14      267.43      319.34     41.15 o 
   2 -10  14      428.18      426.26     29.06 o 
   3 -10  14       54.59       93.58     36.60 o 
   4 -10  14       13.07       18.12     27.30 o 
   5 -10  14       49.83       57.41     32.84 o 
   6 -10  14        7.63       11.39     16.72 o 
   7 -10  14       26.21       18.10     14.25 o 
   8 -10  14       32.79       22.56     28.89 o 
  -5  -9  14       43.39       66.88     41.15 o 
  -4  -9  14        0.98       12.66     27.30 o 
  -3  -9  14        1.53       -3.56     30.47 o 
  -2  -9  14      247.53      278.19     42.34 o 
  -1  -9  14      150.94      204.98     36.01 o 
   0  -9  14       16.75       56.19     21.37 o 
   1  -9  14       37.23       28.10     18.99 o 
   2  -9  14      311.15      335.26     20.92 o 
   3  -9  14      271.44      280.38     20.06 o 
   4  -9  14       84.56       71.44     17.81 o 
   5  -9  14        3.56        5.51     16.62 o 
   6  -9  14      318.23      370.96     27.66 o 
   7  -9  14      116.08      145.23     28.10 o 
   8  -9  14       26.59       33.24     36.41 o 
  -5  -8  14       11.56       23.35     27.70 o 
  -4  -8  14      247.27      284.13     41.55 o 
  -3  -8  14      170.80      155.91     30.87 o 
  -2  -8  14        4.78       -2.37     21.76 o 
  -1  -8  14       66.00       52.23     27.30 o 
   0  -8  14      655.72      613.36     44.72 o 
   1  -8  14       20.08       27.70      9.50 o 
   2  -8  14        0.70       -6.08      8.77 o 
   3  -8  14      651.61      659.53     36.88 o 
   4  -8  14      319.45      341.33     34.03 o 
   5  -8  14      169.93      171.39     17.32 o 
   6  -8  14       12.42       19.79     19.79 o 
   7  -8  14       57.68       -3.17     30.47 o 
   8  -8  14       41.83       45.11     38.38 o 
  -6  -7  14       16.33       12.66     36.01 o 
  -5  -7  14        8.33       36.41     33.24 o 
  -4  -7  14       70.95       86.66     32.45 o 
  -3  -7  14     1139.90     1249.28     72.81 o 
  -2  -7  14      332.52      314.60     34.03 o 
  -1  -7  14       42.46       41.95     20.58 o 
   0  -7  14      182.26      173.32     22.16 o 
   1  -7  14      676.90      697.93     25.15 o 
   2  -7  14      316.52      288.36     18.27 o 
   3  -7  14      442.72      403.69     63.51 o 
   4  -7  14       84.74       77.99     11.39 o 
   5  -7  14      479.75      484.36     39.57 o 
   6  -7  14       95.37      130.19     31.26 o 
   7  -7  14       54.35       55.00     26.12 o 
   8  -7  14        5.99       51.05     27.70 o 
  -7  -6  14        2.58       16.22     27.70 o 
  -6  -6  14      196.89      215.67     35.61 o 
  -5  -6  14      621.55      692.51     55.40 o 
  -4  -6  14       20.89       39.18     26.12 o 
  -3  -6  14        9.86        0.40      9.10 o 
  -2  -6  14      400.98      466.95     38.38 o 
  -1  -6  14      681.39      735.24     45.51 o 
   0  -6  14      232.01      218.04     12.66 o 
   1  -6  14       98.94       92.18     19.39 o 
   2  -6  14      581.25      583.20     40.96 o 
   3  -6  14        6.85       -4.58      6.65 o 
   4  -6  14      364.52      273.84     36.01 o 
   5  -6  14       96.68       14.64     28.10 o 
   6  -6  14        2.65       14.64     18.60 o 
   7  -6  14       24.42       11.87     30.87 o 
   8  -6  14       40.24       94.18     34.43 o 
  -7  -5  14      141.11      107.24     27.30 o 
  -6  -5  14        2.10        7.12     22.56 o 
  -5  -5  14      386.41      375.93     51.05 o 
  -4  -5  14      125.11      131.38     13.85 o 
  -3  -5  14       44.05       42.34      9.50 o 
  -2  -5  14     1168.29     1237.41     43.13 o 
  -1  -5  14      695.96      668.37     26.91 o 
   0  -5  14      518.38      483.81     71.62 o 
   1  -5  14     2932.63     3089.37    177.28 o 
   2  -5  14      526.69      527.49     45.51 o 
   3  -5  14      478.50      493.06     41.95 o 
   4  -5  14      622.23      637.50     47.49 o 
   5  -5  14      225.80      161.45     28.49 o 
   6  -5  14       28.02       71.62     21.76 o 
   7  -5  14       61.67       57.38     22.16 o 
   8  -5  14      114.88       97.74     34.82 o 
   9  -5  14        0.90        8.31     23.35 o 
  -8  -4  14        1.65       -7.12     22.56 o 
  -7  -4  14       80.65      112.78     30.47 o 
  -6  -4  14      145.05      184.01     23.74 o 
  -5  -4  14      178.79      170.16     20.18 o 
  -4  -4  14      168.19      172.14     15.04 o 
  -3  -4  14     1114.80     1198.63     48.67 o 
  -2  -4  14      252.97      230.36     11.24 o 
  -1  -4  14     2606.03     2568.52    109.79 o 
   0  -4  14     2649.76     2748.70     84.29 o 
   1  -4  14      151.53      127.82     15.83 o 
   2  -4  14       84.92       88.25     13.85 o 
   3  -4  14       91.55       81.12     17.41 o 
   4  -4  14      535.52      330.42     33.64 o 
   5  -4  14       22.31       18.99     24.93 o 
   6  -4  14       63.23       60.94     13.45 o 
   7  -4  14        8.54       -1.19     19.79 o 
   8  -4  14        0.69        9.89     23.35 o 
   9  -4  14       91.03      115.15     30.87 o 
  -8  -3  14       35.51       46.69     34.82 o 
  -7  -3  14        1.73      -17.81     19.39 o 
  -6  -3  14      486.46      488.32     41.95 o 
  -5  -3  14      227.57      229.91     20.18 o 
  -4  -3  14       24.18       29.87      7.61 o 
  -3  -3  14      368.88      381.65     36.41 o 
  -2  -3  14      193.36      180.36     13.63 o 
  -1  -3  14      132.05      165.57     16.22 o 
   0  -3  14      150.84      159.08     17.41 o 
   1  -3  14      121.68       81.91     13.45 o 
   2  -3  14     1500.89     1553.59     63.71 o 
   3  -3  14      998.12      943.00     55.40 o 
   4  -3  14        9.77        8.31     15.04 o 
   5  -3  14       34.71       10.29     10.68 o 
   6  -3  14        1.93        6.33      9.89 o 
   7  -3  14      235.38      225.95     36.01 o 
   8  -3  14        1.17        1.58     22.16 o 
   9  -3  14       66.08       89.43     37.20 o 
  -8  -2  14      209.14      221.21     20.97 o 
  -7  -2  14       43.73       54.21     18.99 o 
  -6  -2  14        1.39       -9.10      9.10 o 
  -5  -2  14       82.47       55.46      8.24 o 
  -4  -2  14      370.85      337.97     36.80 o 
  -3  -2  14        4.44       -0.52      9.70 o 
  -2  -2  14        7.98        9.84      8.11 o 
  -1  -2  14       28.58       17.02      9.89 o 
   0  -2  14      750.18      770.86     28.49 o 
   1  -2  14      467.66      452.70     25.33 o 
   2  -2  14       13.04        2.77      9.50 o 
   3  -2  14       28.24       17.02      6.33 o 
   4  -2  14      730.56      677.86     50.65 o 
   5  -2  14       55.57       53.03     11.48 o 
   6  -2  14       86.69       76.37     12.27 o 
   7  -2  14        3.18       12.27     19.79 o 
   8  -2  14      148.07      129.40     26.51 o 
  -9  -1  14       29.40       75.37     18.98 o 
  -8  -1  14       45.22       47.09     12.66 o 
  -7  -1  14      495.25      500.58     49.86 o 
  -6  -1  14      148.46      128.38     11.78 o 
  -5  -1  14        2.37        4.85      8.11 o 
  -4  -1  14      273.28      246.88     16.07 o 
  -3  -1  14      101.38      108.95     10.61 o 
  -2  -1  14     1315.12     1362.88     63.91 o 
  -1  -1  14        1.03       -7.91     10.68 o 
   0  -1  14      210.18      172.14     13.45 o 
   1  -1  14       57.52       57.38      9.50 o 
   2  -1  14     1059.28     1049.44     32.84 o 
   3  -1  14        5.07       14.64      5.94 o 
   4  -1  14      136.17      100.51     13.85 o 
   5  -1  14      764.16      687.76     32.84 o 
   6  -1  14      320.76      320.84     19.37 o 
   7  -1  14       19.90       35.27     15.24 o 
   8  -1  14       81.07       87.06     26.12 o 
  -9   0  14       25.74       25.76     42.14 o 
  -8   0  14        5.74       17.41     15.04 o 
  -7   0  14        2.37       -1.19      9.10 o 
  -6   0  14      333.41      330.69     28.10 o 
  -5   0  14      463.50      444.45     33.83 o 
  -4   0  14      411.13      387.13     26.51 o 
  -3   0  14        6.57        5.73      7.32 o 
  -2   0  14      854.09      827.05     29.28 o 
  -1   0  14     2086.25     2144.00     67.27 o 
   0   0  14      363.99      388.60     18.60 o 
   1   0  14       11.23       26.51     11.87 o 
   2   0  14      117.68       91.02      7.12 o 
   3   0  14       13.39        9.91      4.91 o 
   4   0  14      298.46      291.25     14.25 o 
   5   0  14      142.03      114.00     31.66 o 
   6   0  14       28.09       38.91     10.70 o 
   7   0  14      117.93      101.95     17.20 o 
   8   0  14       16.79       -4.35     22.56 o 
  -9   1  14       38.96       52.63     30.07 o 
  -8   1  14      101.51       83.10     15.43 o 
  -7   1  14        6.88       15.04      7.52 o 
  -6   1  14        5.07       -5.86      5.86 o 
  -5   1  14      100.71      108.31      9.91 o 
  -4   1  14      363.51      431.76     43.73 o 
  -3   1  14      525.47      442.41     22.16 o 
  -2   1  14        9.62       18.60      6.73 o 
  -1   1  14      443.87      470.11     19.39 o 
   0   1  14      391.50      372.77     12.27 o 
   1   1  14      287.92      282.94     17.02 o 
   2   1  14        4.28        5.74      6.73 o 
   3   1  14      180.03      168.27     18.80 o 
   4   1  14       28.50       22.65     10.88 o 
   5   1  14        5.58        5.76      8.69 o 
   6   1  14        3.26       -0.40     16.22 o 
   7   1  14       11.86       48.67     26.12 o 
   8   1  14        9.97      -15.43     25.72 o 
  -9   2  14        0.34       -9.12     14.61 o 
  -8   2  14      197.55      203.68     15.04 o 
  -7   2  14       54.39       39.97      9.89 o 
  -6   2  14      197.05      198.02     12.27 o 
  -5   2  14      111.20      110.07     23.35 o 
  -4   2  14      222.43      212.20     13.45 o 
  -3   2  14      351.23      362.61     12.46 o 
  -2   2  14        6.47        5.85      4.25 o 
  -1   2  14      109.82       98.13      6.39 o 
   0   2  14       10.41       24.52      8.51 o 
   1   2  14      364.25      381.54     15.21 o 
   2   2  14     1021.44     1049.56     33.01 o 
   3   2  14      354.76      334.61     13.78 o 
   4   2  14      362.60      361.24     17.05 o 
   5   2  14      310.75      319.76     30.07 o 
   6   2  14      112.50      117.88     15.16 o 
   7   2  14        0.70      -19.79     21.37 o 
  -9   3  14       80.40       72.98     17.61 o 
  -8   3  14       86.08       89.82     37.20 o 
  -7   3  14      129.04      125.84     11.87 o 
  -6   3  14      302.47      270.92     14.45 o 
  -5   3  14      292.76      284.56     10.62 o 
  -4   3  14        5.16        1.25     10.88 o 
  -3   3  14      514.88      504.77     15.64 o 
  -2   3  14      564.27      560.43     19.59 o 
  -1   3  14      333.66      333.48     25.72 o 
   0   3  14       72.24       85.51     12.07 o 
   1   3  14      136.74      135.57      9.89 o 
   2   3  14      473.19      500.20     16.37 o 
   3   3  14      659.75      748.83     34.82 o 
   4   3  14        2.55      -18.54     22.56 o 
   5   3  14        7.78       12.74     12.63 o 
   6   3  14       95.81      119.11     32.84 o 
   7   3  14       68.40      106.84     38.78 o 
  -9   4  14      335.75      286.51     26.13 o 
  -8   4  14       29.05       35.40     17.49 o 
  -7   4  14       76.68       57.77     17.59 o 
  -6   4  14       15.93        6.26      5.72 o 
  -5   4  14      265.69      295.17     40.76 o 
  -4   4  14      670.15      642.66     19.79 o 
  -3   4  14      257.62      221.29      8.40 o 
  -2   4  14        0.09       -6.53      6.53 o 
  -1   4  14       11.70       17.29     10.29 o 
   0   4  14       58.35       40.01      9.70 o 
   1   4  14     3650.13     3700.57     98.53 o 
   2   4  14        5.19       -1.78      6.16 o 
   3   4  14       18.82       23.32     11.48 o 
   4   4  14      769.61      848.84     42.31 o 
   5   4  14      180.40      290.06     38.38 o 
   6   4  14        5.82       62.92     30.87 o 
   7   4  14       23.24       26.51     26.51 o 
  -9   5  14       31.97       28.10     24.53 o 
  -8   5  14       56.75       21.57     24.73 o 
  -7   5  14      226.38      212.27     18.95 o 
  -6   5  14       84.84       89.16     12.15 o 
  -5   5  14       64.19       76.29     12.84 o 
  -4   5  14      119.38      135.22     26.71 o 
  -3   5  14      363.83      385.47     11.90 o 
  -2   5  14      636.33      704.49     22.26 o 
  -1   5  14      205.36      197.41     24.14 o 
   0   5  14      661.50      670.10     41.15 o 
   1   5  14      803.61      814.44     81.72 o 
   2   5  14       20.56       18.91     17.41 o 
   3   5  14        1.71      -13.94     15.24 o 
   4   5  14       11.62        6.33     17.81 o 
   5   5  14       15.69       -7.91     27.30 o 
   6   5  14        2.87       -3.96     21.76 o 
  -9   6  14       27.15       32.45     34.82 o 
  -8   6  14        2.38       29.68     17.81 o 
  -7   6  14        7.10       14.95     29.88 o 
  -6   6  14      792.47      875.21     36.53 o 
  -5   6  14      439.29      385.59     30.67 o 
  -4   6  14       44.84       35.76     15.63 o 
  -3   6  14       81.26       60.89     13.30 o 
  -2   6  14       11.61        7.52     16.82 o 
  -1   6  14       45.53       38.73      9.10 o 
   0   6  14      243.35      308.90     20.97 o 
   1   6  14       50.91       80.80     32.25 o 
   2   6  14       58.55       47.43     11.48 o 
   3   6  14      473.69      470.11     27.70 o 
   4   6  14       12.10       11.87     19.79 o 
   5   6  14        1.57       11.08     28.89 o 
   6   6  14      165.51      181.24     44.32 o 
  -9   7  14       37.39       88.64     27.70 o 
  -8   7  14       29.46       30.47     18.99 o 
  -7   7  14       33.10       37.99     14.64 o 
  -6   7  14       20.04        4.75     13.06 o 
  -5   7  14        5.21       -5.29     10.18 o 
  -4   7  14      432.35      411.36     28.10 o 
  -3   7  14      265.60      265.73     16.64 o 
  -2   7  14        0.12        4.20      6.53 o 
  -1   7  14       59.73       52.08      6.89 o 
   0   7  14     1480.87     1542.28     77.76 o 
   1   7  14       32.97       37.31      8.51 o 
   2   7  14        0.19        5.94      9.10 o 
   3   7  14       13.48        0.00     10.68 o 
   4   7  14      247.05      287.29     41.15 o 
   5   7  14       10.91       52.63     22.95 o 
  -8   8  14       11.98        3.56     23.35 o 
  -7   8  14       54.56       54.61     15.43 o 
  -6   8  14      164.58      191.92     20.18 o 
  -5   8  14        0.21       13.85     14.25 o 
  -4   8  14      198.14      193.51     17.41 o 
  -3   8  14      393.94      330.03     37.59 o 
  -2   8  14      556.25      628.80     42.74 o 
  -1   8  14        1.50       15.83      6.33 o 
   0   8  14      215.33      197.46     16.22 o 
   1   8  14      177.61      184.01     14.64 o 
   2   8  14       44.59       78.35     13.06 o 
   3   8  14      117.35       98.93     26.91 o 
   4   8  14       25.00       29.28     19.79 o 
  -8   9  14        0.45      -19.79     19.79 o 
  -7   9  14       12.65       34.82     18.20 o 
  -6   9  14       58.59       18.99     13.06 o 
  -5   9  14      100.12       92.20     17.81 o 
  -4   9  14        0.76       14.64     17.41 o 
  -3   9  14       27.49       52.63     25.72 o 
  -2   9  14       47.13       67.27     24.53 o 
  -1   9  14      182.76      217.64     26.12 o 
   0   9  14       13.84        9.89     10.29 o 
   1   9  14      134.85      131.77     13.85 o 
   2   9  14      273.43      304.70     33.24 o 
   3   9  14        6.72      -13.85     16.62 o 
  -7  10  14        4.03       46.30     18.99 o 
  -6  10  14        6.27       33.24     18.20 o 
  -5  10  14       36.52       48.67     21.76 o 
  -4  10  14      326.52      366.04     29.28 o 
  -3  10  14        2.57       22.16     18.60 o 
  -2  10  14        4.36       13.45     24.53 o 
  -1  10  14       55.01       67.67     23.35 o 
   0  10  14       10.19       38.38     20.18 o 
   1  10  14      381.90      387.80     34.82 o 
   2  10  14      278.92      237.04     32.84 o 
  -6  11  14       51.39       68.06     19.79 o 
  -5  11  14        7.76       11.87     22.56 o 
  -3  11  14      189.16      235.45     34.43 o 
  -2  11  14      131.63      178.86     30.47 o 
  -1  11  14       38.48       -8.31     21.76 o 
   0  11  14       34.03       -3.17     14.64 o 
  -5  12  14       70.13       -4.75     24.93 o 
  -4  12  14        0.44       14.64     22.95 o 
  -3  12  14        5.21      -22.56     22.56 o 
  -2  12  14       43.32       36.01     20.58 o 
  -1  12  14       37.24        2.37     23.74 o 
   2 -13  15      182.93      113.57     46.30 o 
   3 -13  15      223.25      199.05     47.49 o 
  -1 -12  15      212.72      187.17     38.38 o 
   0 -12  15       53.57      -35.22     35.22 o 
   1 -12  15        1.28       11.87     28.10 o 
   2 -12  15       21.83       52.63     34.03 o 
   3 -12  15       62.23      140.08     41.55 o 
   4 -12  15      159.91      100.12     39.18 o 
   5 -12  15       37.37       81.12     32.45 o 
  -2 -11  15        0.73      -26.12     26.12 o 
  -1 -11  15       34.32       28.10     26.91 o 
   0 -11  15      188.26      172.53     38.38 o 
   1 -11  15      176.08      210.52     31.66 o 
   2 -11  15        2.13       -2.32     18.80 o 
   3 -11  15       50.75       26.00     14.12 o 
   4 -11  15      136.00      162.24     42.34 o 
   5 -11  15       29.53       30.07     38.78 o 
   6 -11  15      284.53      345.46     44.32 o 
  -3 -10  15      174.70      132.96     31.26 o 
  -2 -10  15      181.02      195.09     31.66 o 
  -1 -10  15       17.77       21.76     23.35 o 
   0 -10  15       62.15      110.41     26.91 o 
   1 -10  15        5.63        5.94     11.48 o 
   2 -10  15      202.72      198.32     40.56 o 
   3 -10  15       70.19       73.28     14.19 o 
   4 -10  15        4.70       -7.75     11.61 o 
   5 -10  15       34.53       17.38     15.24 o 
   6 -10  15        2.92       16.73     12.68 o 
   7 -10  15       12.83      -20.18     28.89 o 
  -4  -9  15       49.00       27.30     25.33 o 
  -3  -9  15       93.52      102.89     26.51 o 
  -2  -9  15      210.23      283.33     38.38 o 
  -1  -9  15      219.29      254.45     32.84 o 
   0  -9  15      140.03      130.59     29.28 o 
   1  -9  15       14.12       17.02      8.71 o 
   2  -9  15      170.97      156.03     37.40 o 
   3  -9  15      356.58      374.05     44.12 o 
   4  -9  15      217.54      223.45     17.92 o 
   5  -9  15        1.13       28.92     13.37 o 
   6  -9  15       76.16       49.68     15.20 o 
   7  -9  15       83.55       46.30     24.14 o 
  -5  -8  15       33.89       37.99     35.22 o 
  -4  -8  15      360.10      296.79     35.61 o 
  -3  -8  15        5.66      -20.97     20.97 o 
  -2  -8  15       30.25       36.41     23.35 o 
  -1  -8  15       98.63       96.56     27.30 o 
   0  -8  15      779.86      922.42     67.27 o 
   1  -8  15      110.28      120.54     12.66 o 
   2  -8  15      219.45      203.89     41.75 o 
   3  -8  15      222.33      246.39     24.53 o 
   4  -8  15      382.77      405.61     27.63 o 
   5  -8  15      290.88      295.43     25.02 o 
   6  -8  15       95.05       41.15     20.97 o 
   7  -8  15        7.06       39.18     33.64 o 
   8  -8  15        1.56        0.79     37.99 o 
  -6  -7  15       12.91       18.60     28.49 o 
  -5  -7  15       24.36        1.58     23.35 o 
  -4  -7  15        7.46      -11.08     21.76 o 
  -3  -7  15      413.02      337.55     39.97 o 
  -2  -7  15      756.55      952.89     61.34 o 
  -1  -7  15      816.70      908.57     63.71 o 
   0  -7  15      193.38      224.37     13.45 o 
   1  -7  15      526.24      530.76     24.33 o 
   2  -7  15      254.34      292.83     15.15 o 
   3  -7  15      194.67      218.91     17.41 o 
   4  -7  15       14.97       21.76     26.91 o 
   5  -7  15       17.27        9.89     20.18 o 
   6  -7  15      216.74      184.01     34.82 o 
   7  -7  15       77.28      114.76     28.10 o 
   8  -7  15       28.61       24.53     26.12 o 
  -6  -6  15       95.15       95.76     26.12 o 
  -5  -6  15      673.12      707.54     73.60 o 
  -4  -6  15       33.99       20.97     22.56 o 
  -3  -6  15       15.96       18.20     26.51 o 
  -2  -6  15        4.59       15.43      7.12 o 
  -1  -6  15      575.15      573.40     25.33 o 
   0  -6  15      134.91      158.68      7.52 o 
   1  -6  15       69.57       74.00     20.58 o 
   2  -6  15      168.13      138.11     21.76 o 
   3  -6  15       95.21      110.01     25.33 o 
   4  -6  15      176.19      165.81     27.70 o 
   5  -6  15       10.60       10.68     19.79 o 
   6  -6  15       32.12       15.04     19.39 o 
   7  -6  15       20.35      127.03     36.01 o 
   8  -6  15        5.71       47.09     37.99 o 
  -7  -5  15       32.08       72.42     39.57 o 
  -6  -5  15        2.23       -1.98     22.95 o 
  -5  -5  15       79.32      130.19     32.84 o 
  -4  -5  15      603.28      754.63     49.46 o 
  -3  -5  15      250.33      295.21     17.02 o 
  -2  -5  15      172.07      162.24     11.08 o 
  -1  -5  15     2255.23     2480.36    139.69 o 
   0  -5  15       15.70       24.93     20.18 o 
   1  -5  15      615.15      626.82     50.26 o 
   2  -5  15        8.83       10.29     22.95 o 
   3  -5  15       26.87       50.65     24.93 o 
   4  -5  15      152.44      161.45     23.35 o 
   5  -5  15      691.14      682.61     57.77 o 
   6  -5  15        0.57      -18.60     18.60 o 
   7  -5  15       30.22       26.91     23.74 o 
   8  -5  15      318.51      341.90     53.42 o 
  -7  -4  15        9.38       -2.77     30.87 o 
  -6  -4  15       15.95       24.53     17.81 o 
  -5  -4  15       77.04       62.13     21.37 o 
  -4  -4  15      107.29       97.74     10.68 o 
  -3  -4  15       46.95       31.26      5.94 o 
  -2  -4  15      972.69     1109.59     71.23 o 
  -1  -4  15       67.94       72.55     30.47 o 
   0  -4  15       18.62       11.87     11.48 o 
   1  -4  15       58.03       62.13     25.72 o 
   2  -4  15     1058.15     1000.77     69.65 o 
   3  -4  15      687.45      658.47     51.44 o 
   4  -4  15       95.25       50.26     16.22 o 
   5  -4  15      418.54      326.86     43.53 o 
   6  -4  15      488.63      485.15     47.49 o 
   7  -4  15       49.38       64.90     22.95 o 
   8  -4  15       66.09       89.04     32.84 o 
  -8  -3  15        1.74       23.74     35.22 o 
  -7  -3  15       61.42       60.94     23.74 o 
  -6  -3  15      138.75      185.59     29.68 o 
  -5  -3  15      417.85      476.44     40.76 o 
  -4  -3  15     1041.09     1042.72     45.11 o 
  -3  -3  15       72.64       67.62     14.05 o 
  -2  -3  15     3178.70     3286.21    147.97 o 
  -1  -3  15      782.41      762.90     35.30 o 
   0  -3  15       78.81       91.81     13.45 o 
   1  -3  15      665.06      614.95     34.43 o 
   2  -3  15      108.87       92.60     12.27 o 
   3  -3  15      276.16      263.15     27.70 o 
   4  -3  15       64.36        1.58     24.14 o 
   5  -3  15       68.46       51.05     12.27 o 
   6  -3  15       20.05       50.26     22.95 o 
   7  -3  15      165.05      108.43     29.68 o 
   8  -3  15      145.94       98.93     26.91 o 
  -8  -2  15       97.31       91.02     17.02 o 
  -7  -2  15       75.63       76.37     26.12 o 
  -6  -2  15       28.13       17.81     14.64 o 
  -5  -2  15       53.28       32.84     10.68 o 
  -4  -2  15      378.07      400.99     73.60 o 
  -3  -2  15      425.93      381.25     21.68 o 
  -2  -2  15      130.87      167.75     15.40 o 
  -1  -2  15      210.19      155.91     14.25 o 
   0  -2  15      356.45      335.17     17.41 o 
   1  -2  15      575.45      545.30     30.07 o 
   2  -2  15      297.97      256.03     18.99 o 
   3  -2  15        3.77       21.37     22.95 o 
   4  -2  15      663.53      580.52     35.22 o 
   5  -2  15        8.26       -0.79     10.29 o 
   6  -2  15        0.40      -15.83     15.83 o 
   7  -2  15        0.37        9.42     13.01 o 
   8  -2  15       84.40       35.22     24.53 o 
  -8  -1  15       11.22       19.79     13.85 o 
  -7  -1  15      125.72       75.98     19.79 o 
  -6  -1  15      176.39      153.54     22.16 o 
  -5  -1  15      128.58      122.38     40.96 o 
  -4  -1  15      332.11      321.89     21.29 o 
  -3  -1  15       68.17       81.42     18.60 o 
  -2  -1  15      250.40      231.10     17.81 o 
  -1  -1  15       53.58       57.77     11.87 o 
   0  -1  15       16.10       13.45     10.29 o 
   1  -1  15      697.67      681.82     32.84 o 
   2  -1  15      921.53      810.03     39.18 o 
   3  -1  15      199.31      189.55     13.45 o 
   4  -1  15       17.65        1.19     10.29 o 
   5  -1  15      817.66      734.06     38.38 o 
   6  -1  15      153.02      126.69     18.99 o 
   7  -1  15       21.25       16.26     12.83 o 
   8  -1  15       89.34       44.32     25.72 o 
  -8   0  15       29.41       42.74     16.62 o 
  -7   0  15        0.24        6.73     11.08 o 
  -6   0  15       93.26      101.11     36.60 o 
  -5   0  15      514.50      452.89     26.44 o 
  -4   0  15      160.96      166.18     14.07 o 
  -3   0  15       13.80       -8.43     11.28 o 
  -2   0  15      150.05      208.15     15.04 o 
  -1   0  15      565.55      618.90     27.30 o 
   0   0  15      218.43      210.13     15.83 o 
   1   0  15        2.50        6.73      9.50 o 
   2   0  15      489.77      490.69     30.07 o 
   3   0  15      135.61      152.35     10.29 o 
   4   0  15        4.34        0.40      6.33 o 
   5   0  15       46.73       51.61      9.71 o 
   6   0  15       26.75       54.03     15.20 o 
   7   0  15      270.69      317.54     23.74 o 
   8   0  15        0.83      -22.95     22.95 o 
  -9   1  15       21.28       -4.35     25.33 o 
  -8   1  15       67.38       58.96     15.83 o 
  -7   1  15       16.85        5.54     11.08 o 
  -6   1  15       64.60       46.94      9.32 o 
  -5   1  15      189.72      190.71     21.76 o 
  -4   1  15      251.98      279.35     23.35 o 
  -3   1  15      510.54      498.21     24.93 o 
  -2   1  15        3.01        5.14      8.71 o 
  -1   1  15       64.24       59.36      9.10 o 
   0   1  15      503.71      498.60     24.93 o 
   1   1  15      278.42      308.66     12.27 o 
   2   1  15       81.16       59.75      5.94 o 
   3   1  15      268.83      265.70     11.68 o 
   4   1  15      200.74      165.61     14.44 o 
   5   1  15       30.08       35.12     11.10 o 
   6   1  15       10.35       28.77     16.68 o 
   7   1  15       25.19      102.89     37.20 o 
  -9   2  15       23.19        2.77     23.74 o 
  -8   2  15       51.04       12.27     24.14 o 
  -7   2  15      102.03      132.17     15.43 o 
  -6   2  15      220.23      217.25     17.02 o 
  -5   2  15        2.96       -4.27      7.52 o 
  -4   2  15      159.02      147.33     32.65 o 
  -3   2  15      566.88      548.87     28.89 o 
  -2   2  15      116.13       90.22     10.68 o 
  -1   2  15       16.23       20.77      4.27 o 
   0   2  15      102.52       98.68      9.20 o 
   1   2  15      748.94      741.47     25.91 o 
   2   2  15       55.48       86.64     12.07 o 
   3   2  15      378.36      379.41     18.20 o 
   4   2  15        2.62        5.45     14.64 o 
   5   2  15       56.01       76.72     35.42 o 
   6   2  15      158.62      187.32     19.39 o 
   7   2  15       15.73      -18.99     25.72 o 
  -9   3  15       24.83        4.12     34.03 o 
  -8   3  15       29.61       34.96     14.87 o 
  -7   3  15       36.83       10.68      9.89 o 
  -6   3  15       29.20       27.70      9.50 o 
  -5   3  15      214.48      219.52     11.87 o 
  -4   3  15      149.61      139.95      9.70 o 
  -3   3  15       33.61       34.96      5.59 o 
  -2   3  15      555.50      555.50     22.68 o 
  -1   3  15      508.57      537.79     17.22 o 
   0   3  15      242.21      228.43     11.30 o 
   1   3  15        6.52        3.17     15.43 o 
   2   3  15        4.31       16.04      6.70 o 
   3   3  15      970.65     1002.43     40.19 o 
   4   3  15      118.99      144.91     22.16 o 
   5   3  15        6.21      -22.04     26.12 o 
   6   3  15      114.82      122.28     34.03 o 
   7   3  15      104.70       83.50     36.01 o 
  -9   4  15       52.62       30.38     21.62 o 
  -8   4  15      235.20      190.51     20.84 o 
  -7   4  15      130.33      122.12     17.29 o 
  -6   4  15        0.54       15.01     11.04 o 
  -5   4  15        2.14        4.20      6.53 o 
  -4   4  15      337.45      311.88     35.61 o 
  -3   4  15     1056.76     1142.68     38.71 o 
  -2   4  15       25.52       14.77     10.68 o 
  -1   4  15      197.58      226.71     10.58 o 
   0   4  15       17.27       15.30      6.14 o 
   1   4  15       10.12       -5.18      7.52 o 
   2   4  15       95.54       74.90     10.49 o 
   3   4  15       59.92       77.28     14.17 o 
   4   4  15       50.06       86.29     17.11 o 
   5   4  15      132.59      107.64     29.28 o 
   6   4  15        1.84       -1.98     22.16 o 
  -9   5  15        3.38        4.75     36.01 o 
  -8   5  15       11.02       16.33     15.50 o 
  -7   5  15        9.44       -4.92     16.03 o 
  -6   5  15        9.51       12.37     25.72 o 
  -5   5  15      113.47      140.34     33.04 o 
  -4   5  15       40.46       41.16     12.55 o 
  -3   5  15       53.69       36.53      6.33 o 
  -2   5  15      499.76      448.58     14.54 o 
  -1   5  15      215.24      228.61     36.41 o 
   0   5  15      347.82      294.57     31.46 o 
   1   5  15      242.79      274.50     13.47 o 
   2   5  15      321.16      322.08     18.40 o 
   3   5  15       65.73       59.11     15.53 o 
   4   5  15        1.33      -13.06     24.53 o 
   5   5  15      241.95      158.29     30.87 o 
   6   5  15        4.32       13.45     31.26 o 
  -8   6  15       38.13       42.74     17.81 o 
  -7   6  15        0.33       -9.56     14.91 o 
  -6   6  15      293.20      288.56     24.73 o 
  -5   6  15      970.38     1007.89     42.99 o 
  -4   6  15       30.18       44.46     22.95 o 
  -3   6  15       63.17       67.98     28.49 o 
  -2   6  15      818.52      830.74     26.87 o 
  -1   6  15      156.15      163.31     23.94 o 
   0   6  15      395.05      397.08     17.81 o 
   1   6  15      101.66       84.35     11.22 o 
   2   6  15       49.60       61.71     16.02 o 
   3   6  15      163.77      189.15     17.41 o 
   4   6  15       75.57       75.19     29.68 o 
   5   6  15       85.79       27.70     23.74 o 
  -8   7  15       58.41       93.79     24.53 o 
  -7   7  15        3.75       17.41     14.64 o 
  -6   7  15       17.79       13.85     17.81 o 
  -5   7  15       25.19       15.42     13.16 o 
  -4   7  15      109.29      109.08     14.07 o 
  -3   7  15      107.38      117.84     25.52 o 
  -2   7  15        7.67        8.89      4.62 o 
  -1   7  15      146.93      123.34     10.54 o 
   0   7  15      353.22      393.98     20.43 o 
   1   7  15       59.78       66.88     12.27 o 
   2   7  15       11.14       26.51     10.29 o 
   3   7  15       13.45       30.47     17.81 o 
   4   7  15      212.48      306.29     32.84 o 
  -8   8  15        0.51      -21.37     22.16 o 
  -7   8  15        8.99       12.27     21.76 o 
  -6   8  15      119.47      101.30     18.99 o 
  -5   8  15        6.65       -6.73     18.20 o 
  -4   8  15       34.28       18.99     15.04 o 
  -3   8  15      439.93      411.15     39.97 o 
  -2   8  15      528.51      667.18     47.49 o 
  -1   8  15      298.25      299.16     17.41 o 
   0   8  15        1.48      -10.68     12.66 o 
   1   8  15      182.95      177.28     17.02 o 
   2   8  15       99.91      106.05     16.62 o 
   3   8  15        4.98       18.60     26.12 o 
   4   8  15      103.31       36.80     21.76 o 
  -7   9  15       20.24      -20.58     20.58 o 
  -6   9  15      117.50      105.66     18.20 o 
  -5   9  15      167.42      185.59     21.37 o 
  -4   9  15        1.68        0.40     15.43 o 
  -3   9  15       47.06       32.84     20.58 o 
  -2   9  15      186.46      159.08     26.91 o 
  -1   9  15      143.16      231.50     30.07 o 
   0   9  15       26.08       54.61     23.35 o 
   1   9  15        0.81       -2.77     10.29 o 
   2   9  15      174.01      142.06     22.95 o 
   3   9  15       19.92       73.60     28.49 o 
  -7  10  15       60.01       30.87     24.93 o 
  -6  10  15        6.52       -1.58     17.02 o 
  -5  10  15       28.17       84.68     17.41 o 
  -4  10  15      145.42      166.20     23.74 o 
  -3  10  15       32.47       56.98     30.87 o 
  -2  10  15        0.34        0.00     17.41 o 
  -1  10  15      138.06      100.12     28.10 o 
   0  10  15        6.69       13.85     18.60 o 
  -6  11  15       57.17        2.77     24.53 o 
  -5  11  15        9.79       11.08     15.83 o 
  -4  11  15        3.20       16.62     19.39 o 
  -3  11  15       65.82       64.90     26.12 o 
  -2  11  15       53.61       92.20     30.07 o 
  -1  11  15       28.17       27.70     24.14 o 
   1 -12  16       31.50       33.64     28.10 o 
   2 -12  16        2.69      -38.38     38.38 o 
   3 -12  16      108.96      127.82     41.15 o 
   4 -12  16       73.31       12.66     38.38 o 
  -1 -11  16      163.57      109.61     43.13 o 
   0 -11  16      458.74      395.72     61.73 o 
   1 -11  16      238.13      267.90     36.80 o 
   2 -11  16        0.78      -24.93     24.93 o 
   3 -11  16      153.98       89.04     30.07 o 
   4 -11  16      274.10      186.38     42.74 o 
   5 -11  16       11.93        0.00     26.12 o 
  -3 -10  16        3.16      -16.62     34.43 o 
  -2 -10  16      280.65      286.10     39.57 o 
  -1 -10  16      180.92      195.48     39.57 o 
   0 -10  16      145.43      177.28     32.05 o 
   1 -10  16      129.44      172.93     38.78 o 
   2 -10  16      143.44      141.67     40.76 o 
   3 -10  16       40.89        1.19     33.64 o 
   4 -10  16       15.51        1.98     23.74 o 
   5 -10  16      182.89      124.26     30.87 o 
   6 -10  16      156.74      257.61     44.32 o 
  -4  -9  16       11.07       34.43     37.59 o 
  -3  -9  16       14.82       19.79     28.10 o 
  -2  -9  16      175.17      123.07     32.84 o 
  -1  -9  16      546.23      683.80     64.11 o 
   0  -9  16       50.83       81.91     25.33 o 
   1  -9  16        9.11        8.95     26.32 o 
   2  -9  16       14.24        5.54     22.95 o 
   3  -9  16      226.00      201.42     37.20 o 
   4  -9  16      138.81      104.47     37.99 o 
   5  -9  16        0.52       18.99     21.76 o 
   6  -9  16       36.28       66.48     39.18 o 
   7  -9  16       45.02       74.39     41.15 o 
  -4  -8  16       99.45      140.88     41.55 o 
  -3  -8  16       68.88       76.37     28.49 o 
  -2  -8  16        6.46       66.88     33.64 o 
  -1  -8  16      175.62      130.59     26.51 o 
   0  -8  16      199.53      174.91     34.43 o 
   1  -8  16      221.97      225.16     32.05 o 
   2  -8  16      390.06      443.53     20.21 o 
   3  -8  16       32.68       27.69     10.77 o 
   4  -8  16       60.44       55.80     25.33 o 
   5  -8  16      203.37      205.38     26.51 o 
   6  -8  16       37.48       33.64     32.05 o 
   7  -8  16       54.96       51.84     28.49 o 
  -5  -7  16       47.58       71.62     24.93 o 
  -4  -7  16        6.41       41.55     34.82 o 
  -3  -7  16       62.12       60.54     29.68 o 
  -2  -7  16      434.46      471.70     42.34 o 
  -1  -7  16      262.92      306.29     37.20 o 
   0  -7  16       15.43       12.27      3.96 o 
   1  -7  16      293.50      283.24     17.81 o 
   2  -7  16      185.60      197.46     33.64 o 
   3  -7  16       80.22       90.22     22.95 o 
   4  -7  16        0.22       30.47     21.76 o 
   5  -7  16       11.31       58.96     31.26 o 
   6  -7  16       96.74      147.60     30.47 o 
   7  -7  16       23.03       43.92     24.93 o 
   8  -7  16       26.71       -3.96     28.89 o 
  -6  -6  16       77.17       89.83     36.01 o 
  -5  -6  16      394.89      444.79     46.69 o 
  -4  -6  16       50.75       62.92     21.76 o 
  -3  -6  16       10.30       35.61     17.81 o 
  -2  -6  16       73.75       79.94     26.12 o 
  -1  -6  16       11.71       19.39     25.33 o 
   0  -6  16       58.57       45.69     15.72 o 
   1  -6  16        3.88       41.55     22.56 o 
   2  -6  16      180.10      142.06     26.51 o 
   3  -6  16      350.52      367.62     38.38 o 
   4  -6  16       42.80       20.58     18.60 o 
   5  -6  16       50.39       80.33     21.76 o 
   6  -6  16       54.77       84.29     35.22 o 
   7  -6  16      107.33      107.64     34.03 o 
   8  -6  16        8.04       -2.37     36.41 o 
  -6  -5  16        1.28      -15.04     28.89 o 
  -5  -5  16       77.79       64.11     22.16 o 
  -4  -5  16      122.87       81.12     24.93 o 
  -3  -5  16      626.15      674.30     55.00 o 
  -2  -5  16       29.22       45.51     27.30 o 
  -1  -5  16      765.12      863.46     54.61 o 
   0  -5  16      149.43      178.47     23.35 o 
   1  -5  16      639.40      581.71     41.15 o 
   2  -5  16       21.60       43.92     25.33 o 
   3  -5  16       39.02       16.62     17.81 o 
   4  -5  16       35.32       81.91     30.87 o 
   5  -5  16      357.13      271.86     37.20 o 
   6  -5  16       27.08       20.97     22.16 o 
   7  -5  16        6.99        5.94     32.84 o 
   8  -5  16      211.99      138.11     45.90 o 
  -7  -4  16      252.29      295.60     38.78 o 
  -6  -4  16      136.12      178.07     31.26 o 
  -5  -4  16        2.52       -2.37     25.72 o 
  -4  -4  16      114.24      180.05     26.51 o 
  -3  -4  16       34.28       52.23      6.73 o 
  -2  -4  16      666.79      705.96     47.49 o 
  -1  -4  16      195.11      203.79     24.53 o 
   0  -4  16       33.24       49.07     17.41 o 
   1  -4  16       69.64       69.65     24.14 o 
   2  -4  16      677.92      765.32     49.86 o 
   3  -4  16        6.31       -8.71     18.20 o 
   4  -4  16       48.80       10.68     27.30 o 
   5  -4  16       68.07       41.95     20.18 o 
   6  -4  16       95.95      113.57     26.51 o 
   7  -4  16        1.83       10.29     23.74 o 
   8  -4  16       42.88       62.13     29.68 o 
  -7  -3  16       16.96       18.60     23.74 o 
  -6  -3  16        8.06      -24.53     24.53 o 
  -5  -3  16       13.02       20.97     24.93 o 
  -4  -3  16       20.69       39.18     15.04 o 
  -3  -3  16     1244.03     1204.57     84.68 o 
  -2  -3  16        3.28        1.50     11.44 o 
  -1  -3  16     1829.16     1897.07     83.10 o 
   0  -3  16     1228.44     1242.16     56.59 o 
   1  -3  16       12.62       30.87     13.45 o 
   2  -3  16      210.33      178.86     28.89 o 
   3  -3  16      287.67      208.54     32.45 o 
   4  -3  16      128.10      150.37     28.10 o 
   5  -3  16      114.84       86.27     22.16 o 
   6  -3  16        0.65      -20.18     20.18 o 
   7  -3  16       25.79       85.87     24.93 o 
   8  -3  16      116.49       72.02     37.99 o 
  -7  -2  16      301.75      452.70     44.72 o 
  -6  -2  16       10.81       -6.73     24.53 o 
  -5  -2  16      154.37      195.48     27.70 o 
  -4  -2  16       28.91      -20.18     20.18 o 
  -3  -2  16     2815.85     2838.41    215.67 o 
  -2  -2  16      734.34      781.36     84.88 o 
  -1  -2  16       10.61        7.12     13.06 o 
   0  -2  16       86.28      112.78     15.43 o 
   1  -2  16      179.71      175.30     16.62 o 
   2  -2  16       51.72       44.72     17.81 o 
   3  -2  16       65.14       65.69     19.79 o 
   4  -2  16      150.02      205.38     14.64 o 
   5  -2  16        8.92      -18.60     25.72 o 
   6  -2  16        3.17      -28.49     28.49 o 
   7  -2  16       21.05       39.70     14.53 o 
   8  -2  16       50.50        3.96     32.84 o 
  -8  -1  16       60.24       42.74     18.20 o 
  -7  -1  16      138.70      158.68     28.89 o 
  -6  -1  16      128.19      135.73     24.53 o 
  -5  -1  16        4.32        0.90     11.69 o 
  -4  -1  16        0.72        2.51     11.94 o 
  -3  -1  16      208.23      245.43     15.80 o 
  -2  -1  16      405.33      427.38     22.95 o 
  -1  -1  16      580.30      555.98     29.68 o 
   0  -1  16      366.74      376.72     26.12 o 
   1  -1  16      903.01      914.11     47.88 o 
   2  -1  16        6.06        9.50     10.68 o 
   3  -1  16      455.63      432.52     26.91 o 
   4  -1  16      461.36      423.02     22.56 o 
   5  -1  16      400.65      316.97     41.55 o 
   6  -1  16      102.47      138.71     17.80 o 
   7  -1  16        4.47       18.38     13.40 o 
  -8   0  16       36.47       41.15     18.20 o 
  -7   0  16        2.43      -12.27     12.27 o 
  -6   0  16       12.10       11.48     14.25 o 
  -5   0  16       12.89       27.61     12.45 o 
  -4   0  16      362.21      393.26     40.17 o 
  -3   0  16       63.91       37.20      8.31 o 
  -2   0  16      159.75      148.79     14.25 o 
  -1   0  16      263.81      252.47     15.83 o 
   0   0  16      393.35      407.99     24.53 o 
   1   0  16      584.62      563.90     32.45 o 
   2   0  16      883.84      883.24     43.13 o 
   3   0  16      296.64      259.20     13.45 o 
   4   0  16       20.07       32.84      8.31 o 
   5   0  16       67.72       85.48     24.34 o 
   6   0  16       19.44       34.14     11.25 o 
   7   0  16       35.29       66.48     33.64 o 
  -8   1  16       89.30       95.37     30.07 o 
  -7   1  16      117.16      124.65     15.04 o 
  -6   1  16       18.73       12.66     11.87 o 
  -5   1  16        3.60        5.50     13.26 o 
  -4   1  16     1022.68     1026.49     57.38 o 
  -3   1  16      340.38      314.99     18.20 o 
  -2   1  16       14.54       14.64      9.10 o 
  -1   1  16        3.67      -10.68     10.68 o 
   0   1  16      500.51      483.57     28.10 o 
   1   1  16       23.49       33.24      4.35 o 
   2   1  16      111.22      117.88     14.25 o 
   3   1  16       62.55       75.75     25.33 o 
   4   1  16     1040.09     1058.96     46.69 o 
   5   1  16      235.22      240.05     37.79 o 
   6   1  16       34.68       62.26     17.42 o 
   7   1  16        6.98       -2.77     31.66 o 
  -8   2  16       27.35       62.52     25.72 o 
  -7   2  16      146.16      134.94     33.24 o 
  -6   2  16      273.13      269.48     21.37 o 
  -5   2  16       37.92       38.28      5.86 o 
  -4   2  16       50.50       31.11      7.82 o 
  -3   2  16      574.98      568.52     20.35 o 
  -2   2  16      236.09      218.83     13.00 o 
  -1   2  16      350.75      345.29     41.55 o 
   0   2  16       25.40       19.87      6.33 o 
   1   2  16      171.33      148.08      9.56 o 
   2   2  16      158.26      139.04     40.76 o 
   3   2  16      162.03      154.97     25.33 o 
   4   2  16        8.55        7.55     15.28 o 
   5   2  16       25.43       27.98     13.69 o 
   6   2  16       32.16       50.82     21.37 o 
   7   2  16       35.98       34.82     26.12 o 
  -8   3  16       16.30       50.44     40.36 o 
  -7   3  16        5.41       46.30     24.14 o 
  -6   3  16       75.54       77.46     35.42 o 
  -5   3  16      479.06      436.07     43.92 o 
  -4   3  16      163.93      142.94     10.88 o 
  -3   3  16      133.22      105.03      7.72 o 
  -2   3  16      249.25      206.07     35.81 o 
  -1   3  16      380.48      393.30     15.06 o 
   0   3  16      421.62      393.18     21.76 o 
   1   3  16       20.84       15.48     11.08 o 
   2   3  16        7.01        2.50      6.98 o 
   3   3  16      173.56      172.17     12.51 o 
   4   3  16      162.22      180.46     20.82 o 
   5   3  16       10.25       11.19     19.59 o 
   6   3  16        3.37        2.06     15.52 o 
  -8   4  16      199.89      197.40     26.81 o 
  -7   4  16      121.58      117.13     28.10 o 
  -6   4  16       11.95        9.10     17.81 o 
  -5   4  16       14.58       -2.00      5.67 o 
  -4   4  16       12.33        3.50     12.47 o 
  -3   4  16      578.35      580.54     23.55 o 
  -2   4  16      322.61      254.36     14.74 o 
  -1   4  16       46.15       29.32     17.02 o 
   0   4  16     1022.14     1001.65     34.52 o 
   1   4  16       89.09       94.11      9.44 o 
   2   4  16       62.49       60.94      9.37 o 
   3   4  16       35.29       57.36     22.56 o 
   4   4  16       48.77       64.77     14.61 o 
   5   4  16        6.49       18.52     21.37 o 
   6   4  16       63.33       60.15     27.70 o 
  -8   5  16        0.57       19.30     17.02 o 
  -7   5  16       78.84       77.53     14.05 o 
  -6   5  16       62.87      114.01     17.26 o 
  -5   5  16        2.90       -6.73     23.74 o 
  -4   5  16      251.27      287.61     34.23 o 
  -3   5  16       86.86      101.41     24.73 o 
  -2   5  16       10.93       21.02      7.12 o 
  -1   5  16      695.64      682.88     28.52 o 
   0   5  16      213.43      240.78     13.53 o 
   1   5  16      332.88      333.88     14.64 o 
   2   5  16       86.21       92.95     16.83 o 
   3   5  16       64.68       71.35     12.47 o 
   4   5  16       12.43      -11.87     26.91 o 
   5   5  16      111.77      110.41     25.72 o 
  -8   6  16       16.68       24.93     18.60 o 
  -7   6  16       27.99       40.53     29.68 o 
  -6   6  16       23.38       49.75     27.30 o 
  -5   6  16      204.63      201.65     15.97 o 
  -4   6  16      286.35      343.33     23.30 o 
  -3   6  16      127.53      153.22     20.78 o 
  -2   6  16       71.47       65.21     11.67 o 
  -1   6  16     2191.85     2407.64     91.72 o 
   0   6  16       20.62        4.36     10.67 o 
   1   6  16       42.34       69.91     30.47 o 
   2   6  16      193.08      232.07     28.69 o 
   3   6  16       92.41      135.73     16.22 o 
   4   6  16        1.88       49.86     27.30 o 
   5   6  16      146.17      140.88     37.20 o 
  -8   7  16      143.15      167.39     36.80 o 
  -7   7  16       86.30       66.48     18.20 o 
  -6   7  16        0.08        9.63     11.97 o 
  -5   7  16       96.86      113.43     18.01 o 
  -4   7  16      217.07      226.38     16.94 o 
  -3   7  16        9.41       17.12     12.77 o 
  -2   7  16        5.78       10.86     14.19 o 
  -1   7  16      147.71      144.86     10.88 o 
   0   7  16       75.74       88.40     12.67 o 
   1   7  16       54.10       52.63     12.27 o 
   2   7  16       47.08       84.29     14.64 o 
   3   7  16        2.66        7.52     24.53 o 
   4   7  16       51.50       45.51     30.07 o 
  -7   8  16       14.84       17.41     20.97 o 
  -6   8  16        2.85       20.18     15.04 o 
  -5   8  16       18.86       32.05     13.06 o 
  -4   8  16       52.07      111.99     18.20 o 
  -3   8  16        4.09        1.98     11.08 o 
  -2   8  16      320.89      381.08     34.03 o 
  -1   8  16      169.02      197.46     26.51 o 
   0   8  16        0.90       -3.56     19.79 o 
   1   8  16      108.11      134.54     16.22 o 
   2   8  16       18.51       72.81     22.95 o 
   3   8  16       16.71       50.26     27.30 o 
  -7   9  16        6.49      -15.04     30.07 o 
  -6   9  16       98.30       85.08     17.81 o 
  -5   9  16      223.47      251.28     26.12 o 
  -4   9  16       43.54       77.17     20.58 o 
  -3   9  16       44.15       35.22     29.28 o 
  -2   9  16      461.20      538.97     43.53 o 
  -1   9  16       45.28       56.19     18.60 o 
   0   9  16       47.71       39.57     17.81 o 
   1   9  16       35.63       56.19     25.33 o 
  -6  10  16        3.47       -8.71     15.43 o 
  -5  10  16       33.84       34.43     23.35 o 
  -4  10  16      225.91      255.63     24.53 o 
  -3  10  16       64.48       77.56     23.74 o 
  -2  10  16        0.21       21.37     30.47 o 
  -1  10  16      121.36      125.44     25.33 o 
   0  10  16        3.42        9.50     24.93 o 
  -4  11  16        0.56       33.24     25.33 o 
  -3  11  16        2.43       24.93     34.03 o 
  -2  11  16       45.24       84.29     24.14 o 
   0 -11  17      229.11      331.61     51.05 o 
   1 -11  17      572.88      670.17    112.98 o 
   2 -11  17       56.55       37.59     26.12 o 
   3 -11  17       27.60       37.20     42.34 o 
   4 -11  17      224.07      144.83     52.63 o 
  -2 -10  17      105.58      146.02     41.15 o 
  -1 -10  17       87.09      103.28     38.78 o 
   0 -10  17        2.02      -22.56     22.56 o 
   1 -10  17       32.84        0.79     32.84 o 
   2 -10  17      264.61      196.67     43.92 o 
   3 -10  17       20.53       74.39     37.59 o 
   4 -10  17      153.81      127.82     41.95 o 
   5 -10  17      114.49      172.53     41.15 o 
  -3  -9  17       48.36      121.09     40.36 o 
  -2  -9  17       16.26      -22.95     39.18 o 
  -1  -9  17      206.25      221.21     32.45 o 
   0  -9  17      215.04      201.42     39.18 o 
   1  -9  17       37.83       52.63     24.93 o 
   2  -9  17       60.50       -8.31     21.37 o 
   3  -9  17       88.16       84.29     25.72 o 
   4  -9  17      371.19      405.22     50.26 o 
   5  -9  17       40.47       -2.37     36.80 o 
   6  -9  17       10.09       32.45     35.61 o 
  -4  -8  17       83.81       85.08     30.87 o 
  -3  -8  17       59.82       -8.71     27.30 o 
  -2  -8  17        6.76      -11.87     21.76 o 
  -1  -8  17       13.58       58.17     31.26 o 
   0  -8  17      333.63      385.83     41.95 o 
   1  -8  17      173.67      135.73     26.91 o 
   2  -8  17      123.96      104.47     28.89 o 
   3  -8  17       11.52       33.24     20.97 o 
   4  -8  17       48.43      -16.62     33.64 o 
   5  -8  17       74.05      104.87     28.10 o 
   6  -8  17      137.13      136.52     29.68 o 
   7  -8  17      109.30      145.62     37.20 o 
  -5  -7  17       11.00       10.68     36.41 o 
  -4  -7  17        9.65       -5.14     22.16 o 
  -3  -7  17       71.75       70.04     26.91 o 
  -2  -7  17      321.13      342.69     44.72 o 
  -1  -7  17      519.74      573.00     51.84 o 
   0  -7  17        8.15        2.90     13.85 o 
   1  -7  17      204.66      200.23     33.64 o 
   2  -7  17      370.46      378.70     41.15 o 
   3  -7  17       60.65        6.73     32.05 o 
   4  -7  17        1.21       66.08     23.35 o 
   5  -7  17        2.27       -7.52     18.60 o 
   6  -7  17       42.86       67.67     33.64 o 
   7  -7  17       58.53       66.88     40.36 o 
  -5  -6  17       26.80      101.70     30.47 o 
  -4  -6  17      282.44      263.15     39.18 o 
  -3  -6  17        3.73       17.02     28.89 o 
  -2  -6  17      476.09      574.58     45.51 o 
  -1  -6  17       17.35       22.95     18.20 o 
   0  -6  17      143.88      113.57     26.51 o 
   1  -6  17       11.52      -26.12     26.12 o 
   2  -6  17      127.97      185.59     35.61 o 
   3  -6  17      599.27      677.07     55.00 o 
   4  -6  17      439.32      540.55     52.23 o 
   5  -6  17        0.90        3.56     30.07 o 
   6  -6  17        1.15        0.79     23.35 o 
   7  -6  17      216.00      231.50     40.76 o 
  -5  -5  17       53.88       45.90     21.76 o 
  -4  -5  17      227.42      292.83     34.03 o 
  -3  -5  17      831.09      899.07     60.54 o 
  -2  -5  17       48.42       49.07     19.39 o 
  -1  -5  17      255.59      296.00     30.07 o 
   0  -5  17      633.67      681.03     52.63 o 
   1  -5  17      251.54      259.99     26.12 o 
   2  -5  17       11.93       -5.94     17.81 o 
   3  -5  17       51.34       25.72     26.91 o 
   4  -5  17      174.21      175.70     30.07 o 
   5  -5  17      245.99      221.21     33.24 o 
   6  -5  17      170.07      159.08     34.82 o 
   7  -5  17        2.54       21.37     37.20 o 
  -6  -4  17       87.90       24.53     30.07 o 
  -5  -4  17       88.07       81.52     28.89 o 
  -4  -4  17        4.76       16.22     18.20 o 
  -3  -4  17      210.69      215.67     29.28 o 
  -2  -4  17       46.54       81.12     23.35 o 
  -1  -4  17      633.02      531.05     52.23 o 
   0  -4  17       42.10       18.60     17.81 o 
   1  -4  17       40.68       15.83     23.74 o 
   2  -4  17      700.63      625.63     60.15 o 
   3  -4  17       16.72       17.41     22.95 o 
   4  -4  17        2.31       -3.56     20.18 o 
   5  -4  17       18.53       29.28     21.37 o 
   6  -4  17      114.44      137.71     44.32 o 
   7  -4  17       36.07        2.77     32.84 o 
  -6  -3  17       47.01      119.11     30.07 o 
  -5  -3  17      262.37      303.91     34.03 o 
  -4  -3  17        5.85       14.25     15.83 o 
  -3  -3  17      207.70      218.83     23.35 o 
  -2  -3  17      152.40      129.80     19.79 o 
  -1  -3  17      714.96      734.06     49.07 o 
   0  -3  17      101.69      103.28     18.99 o 
   1  -3  17      129.46      138.50     19.39 o 
   2  -3  17        7.00       -7.91     24.53 o 
   3  -3  17      606.19      586.45     46.30 o 
   4  -3  17       46.72       47.88     23.74 o 
   5  -3  17        7.37      -24.93     24.93 o 
   6  -3  17       68.82       51.05     33.24 o 
   7  -3  17        3.77       -3.17     23.35 o 
  -7  -2  17      164.23      237.04     32.84 o 
  -5  -2  17       17.98      -24.14     24.14 o 
  -4  -2  17      144.91      144.44     25.72 o 
  -3  -2  17      191.28      197.05     56.19 o 
  -2  -2  17       29.42       32.45      9.89 o 
  -1  -2  17      180.67      144.44     16.22 o 
   0  -2  17      587.77      555.59     31.66 o 
   1  -2  17      872.83      822.70     61.34 o 
   2  -2  17       20.28        7.12     16.22 o 
   3  -2  17      149.31      101.70     24.14 o 
   4  -2  17      533.46      487.92     45.11 o 
   5  -2  17       95.23       94.58     31.26 o 
   6  -2  17       96.54      157.50     36.80 o 
   7  -2  17      121.26       92.57     19.59 o 
  -7  -1  17       61.74       83.89     16.62 o 
  -6  -1  17      782.32      843.28     75.58 o 
  -5  -1  17       60.51       46.69     20.58 o 
  -4  -1  17      730.09      727.45    142.66 o 
  -3  -1  17      192.37      175.87     12.40 o 
  -2  -1  17      166.78      129.00     15.04 o 
  -1  -1  17        6.12       12.66     12.27 o 
   0  -1  17        1.73       17.81     14.25 o 
   1  -1  17      222.60      195.09     18.20 o 
   2  -1  17       61.34       82.31     22.95 o 
   3  -1  17      258.45      192.71     25.33 o 
   4  -1  17       78.93       80.33     22.16 o 
   5  -1  17       67.54      106.84     25.33 o 
   6  -1  17      346.33      384.93     36.60 o 
   7  -1  17        9.15       64.90     24.53 o 
  -7   0  17        0.70       -9.89      9.89 o 
  -6   0  17       91.10       86.66     16.62 o 
  -5   0  17       11.80        4.29     14.84 o 
  -4   0  17        4.33       21.93      9.09 o 
  -3   0  17       37.82       17.41      9.50 o 
  -2   0  17       14.65       15.43      9.89 o 
  -1   0  17      360.41      344.67     22.95 o 
   0   0  17      581.18      539.76     34.03 o 
   1   0  17      314.39      244.95     24.14 o 
   2   0  17      423.26      373.95     36.41 o 
   3   0  17       22.64        5.14     13.06 o 
   4   0  17        6.33       -7.73     11.74 o 
   5   0  17        1.56       -2.59     34.23 o 
   6   0  17        2.94        0.44     10.90 o 
   7   0  17       35.96       81.91     35.61 o 
  -8   1  17       38.17       61.34     29.68 o 
  -7   1  17      200.10      178.86     29.28 o 
  -6   1  17        0.51        2.77     10.68 o 
  -5   1  17       10.05       11.08      9.89 o 
  -4   1  17      310.91      317.87     16.29 o 
  -3   1  17       56.75       46.69     11.08 o 
  -2   1  17      394.58      372.37     24.93 o 
  -1   1  17      152.79      161.45     14.25 o 
   0   1  17      672.42      583.68     28.10 o 
   1   1  17       46.37       39.97      9.89 o 
   2   1  17      275.97      271.62     13.85 o 
   3   1  17       34.24       42.48     11.53 o 
   4   1  17      196.43      188.04     19.27 o 
   5   1  17      276.58      285.28     33.44 o 
   6   1  17      161.62      182.89     24.32 o 
  -8   2  17        5.40       25.33     32.84 o 
  -7   2  17       81.45      107.24     29.68 o 
  -6   2  17      155.97      191.13     16.22 o 
  -5   2  17      105.40       92.81     25.72 o 
  -4   2  17        0.08        5.04     11.87 o 
  -3   2  17      121.95      135.87     11.69 o 
  -2   2  17      153.19      162.82     12.86 o 
  -1   2  17      105.23       96.05      9.30 o 
   0   2  17       48.82       55.78      8.71 o 
   1   2  17      108.07      119.57     16.22 o
[truncated: 41,852 more chars]
